# Supplementary material for: Causal associations between cardiorespiratory fitness and type 2 diabetes
Source: Nat Commun. 2023 Jul 3;14:3904. doi: 10.1038/s41467-023-38234-w (PMC10318084; doi:10.1038/s41467-023-38234-w)
Supplement: Supplementary file 4 — Supplementary Data 1 [file 41467_2023_38234_MOESM4_ESM.xlsx]

## Sheet: Sheet1
Supplementary Data. List of 160 variants included in the enhanced genetic risk score for fitness and effect sizes from genome-wide association analyses of fitness in UK Biobank (N=69,416).
	rsid	marker name*	effect_allele	other_allele	eaf	beta	se	p	info	Included in 126 SNP Radial-filtered score for T2D MR (proxy) †
	rs142556838	chr2:179747068:C:T	C	T	0.911	0.622	0.061	8.8e-25	0.996	no
	rs4811602	chr20:36849088:A:G	A	G	0.469	0.342	0.035	1.1e-22	0.98	no
	rs1012020	chr6:122110346:A:G	A	G	0.901	0.528	0.058	5.7e-20	0.997	no
	rs11062107	chr12:2187041:A:G	G	A	0.175	0.366	0.046	4.1e-15	0.973	no
	rs3915425	chr16:15912544:C:T	T	C	0.683	0.268	0.037	1.2e-12	0.99	no
	rs422068	chr14:23864804:C:T	T	C	0.642	0.246	0.036	7.9e-12	0.998	no
	rs6599251	chr3:38785809:G:T	G	T	0.449	0.228	0.035	3e-11	0.992	no
	rs111299422	chr5:121868475:T:TA	I	D	0.304	0.23	0.038	1e-09	0.98	no (rs6595376)
	rs1561076	chr3:24497993:A:G	G	A	0.317	0.228	0.038	2e-09	0.958	yes
	rs11153730	chr6:118667522:C:T	C	T	0.493	0.199	0.035	5.7e-09	1	yes
	rs4754197	chr11:107096785:A:G	A	G	0.221	0.24	0.042	1.5e-08	0.995	no
	rs62070949	chr17:44308053:A:G	G	A	0.157	0.297	0.053	1.5e-08	0.816	not available
	rs17695155	chr10:29820758:C:T	T	C	0.596	0.203	0.035	1.7e-08	0.991	no
	rs67622553	chr12:20454434:G:T	T	G	0.23	0.227	0.042	3.6e-08	0.986	no (rs11045140)
	rs17201923	chr14:85796564:A:G	G	A	0.285	0.201	0.038	2.2e-07	0.998	no
	rs3749237	chr3:49770032:A:G	G	A	0.677	0.183	0.037	9.3e-07	1	yes
	rs56233017	chr8:144981488:A:G	A	G	0.046	0.372	0.085	7.1e-06	0.96	yes
	6:122514171_CTTTT_C	chr6:122514171:C:CTTTT	I	D	0.647	0.158	0.036	1.2e-05	0.992	no (rs7757343)
	rs79629874	chr6:122472110:A:G	A	G	0.043	0.389	0.088	1.9e-05	0.94	no
	rs12889267	chr14:21542766:A:G	A	G	0.832	0.197	0.046	2.1e-05	1	yes
	rs13025087	chr2:232264914:G:T	T	G	0.236	0.171	0.041	4.4e-05	0.997	no
	rs709208	chr1:6272137:A:G	A	G	0.679	0.15	0.038	4.5e-05	0.951	no
	rs6845865	chr4:148974602:C:T	C	T	0.157	0.19	0.048	4.7e-05	1	no
	rs1804193	chr17:15134006:C:T	C	T	0.924	0.257	0.066	5.3e-05	1	no
	rs907683	chr2:220299541:G:T	T	G	0.574	0.145	0.036	6.2e-05	0.95	no
	rs1245034	chr12:64975917:G:T	T	G	0.425	0.139	0.035	7.8e-05	0.997	no
	rs12455124	chr18:25765493:G:T	G	T	0.222	0.161	0.042	8e-05	0.996	no
	rs17129012	chr1:66986867:C:T	T	C	0.215	0.158	0.042	0.00013	0.987	no
	rs12501032	chr4:23951018:C:G	C	G	0.685	0.14	0.038	0.00014	0.985	no
	rs12705096	chr7:100496887:A:G	A	G	0.817	0.168	0.045	0.00016	1	no
	9:129342099_AAT_A	chr9:129342099:A:AAT	I	D	0.732	0.147	0.039	0.00017	0.977	no (rs10513460)
	rs12066538	chr1:208130211:A:T	A	T	0.357	0.131	0.036	0.00024	0.996	yes
	rs1260326	chr2:27730940:C:T	C	T	0.603	0.125	0.036	0.00042	1	yes
	rs118045325	chr8:13145524:A:T	A	T	0.953	0.288	0.083	0.00046	0.976	yes
	rs28820387	chr18:20094918:G:T	T	G	0.949	0.27	0.079	0.00049	0.996	no
	rs1541448	chr5:142407824:C:T	C	T	0.293	0.127	0.038	0.00061	0.993	no
	rs1050288	chr12:27955296:C:T	T	C	0.337	0.127	0.037	0.00063	0.979	no
	rs753131216	chr19:36589465:C:CAA	D	I	0.895	0.2	0.058	0.00063	0.935	no (rs4806263)
	rs17265513	chr20:39832628:C:T	T	C	0.801	0.141	0.043	0.0007	1	no
	rs10972618	chr9:35908313:A:C	C	A	0.33	0.13	0.038	0.00071	0.958	no
	rs2430636	chr16:10756895:C:T	T	C	0.631	0.117	0.036	0.00078	0.992	no
	rs59035901	chr21:18913817:A:G	A	G	0.809	0.148	0.044	0.00079	0.989	no
	rs2307111	chr5:75003678:C:T	T	C	0.608	0.117	0.036	0.00084	1	yes
	rs882667	chr11:14082534:A:G	G	A	0.477	0.117	0.035	0.00089	0.995	no
	16:53440590_CTT_C	chr16:53440590:C:CTT	D	I	0.417	0.114	0.036	0.00091	0.956	yes (rs13332071)
	rs62172372	chr2:188242369:A:G	A	G	0.801	0.143	0.044	0.0011	0.976	no
	rs7260306	chr19:11271550:G:T	G	T	0.585	0.11	0.035	0.0011	0.991	yes
	rs781155278	chr19:5059793:A:AAGCATAG	D	I	0.352	0.121	0.037	0.0011	0.988	no (rs2249152)
	rs11928162	chr3:156827227:C:T	C	T	0.533	0.117	0.035	0.0012	0.972	no
	rs200916102	chr17:15449944:A:G	G	A	0.22	0.136	0.043	0.0013	0.951	yes (rs2954739)
	rs373999074	chr5:142627256:T:TTGGA	D	I	0.85	0.164	0.05	0.0013	0.944	no (rs72801029)
	rs1996610	chr2:17754316:A:G	A	G	0.374	0.114	0.036	0.0015	0.997	no
	rs10488599	chr7:136589094:C:T	C	T	0.852	0.148	0.049	0.0017	0.995	no
	rs7673637	chr4:83244302:A:G	A	G	0.781	0.13	0.042	0.002	0.994	no (rs56179303)
	rs12514461	chr5:79041057:A:G	A	G	0.882	0.166	0.055	0.0021	1	no
	rs2358740	chr3:53455569:G:T	T	G	0.33	0.114	0.037	0.0021	0.995	no
	rs12619710	chr2:101579487:C:T	C	T	0.219	0.131	0.042	0.0022	0.998	no
	rs61875118	chr10:114750236:C:T	T	C	0.77	0.126	0.041	0.0023	0.985	yes
	16:16137152_TTTTTTTTGTTTTG_T	chr16:16137152:T:TTTTTTTTGTTTTG	D	I	0.214	0.13	0.042	0.0024	0.991	yes (rs35591)
	rs8085903	chr18:34215205:C:T	C	T	0.839	0.143	0.047	0.0025	0.996	no
	rs140237016	chr19:12353395:C:T	C	T	0.985	0.448	0.146	0.0026	0.949	no
	rs7634416	chr3:179173224:A:T	T	A	0.187	0.139	0.045	0.0026	0.989	no
	rs1346	chr11:65337251:A:T	T	A	0.201	0.126	0.043	0.0028	0.998	yes
	rs236321	chr1:94055890:C:G	C	G	0.246	0.125	0.041	0.003	0.987	no
	rs35680304	chr7:130973495:C:T	T	C	0.598	0.1	0.035	0.003	0.993	no
	rs34206025	chr11:44975552:C:T	C	T	0.664	0.105	0.037	0.0031	0.994	no
	rs17581570	chr4:149214243:C:G	G	C	0.222	0.118	0.042	0.0032	0.998	no
	rs2422276	chr2:64870889:A:G	A	G	0.547	0.106	0.035	0.0033	0.994	no
	rs10883944	chr10:105651657:G:T	T	G	0.358	0.105	0.036	0.0034	0.998	no
	rs56207218	chr9:71827135:C:T	C	T	0.212	0.124	0.043	0.0034	0.991	no
	rs7208035	chr17:4941100:A:T	A	T	0.287	0.106	0.038	0.0038	0.997	no
	rs6762186	chr3:69402923:G:T	T	G	0.694	0.106	0.038	0.0039	0.997	yes
	rs11870307	chr17:7617787:A:G	G	A	0.783	0.127	0.042	0.004	0.977	no
	rs2591952	chr5:56120769:A:T	T	A	0.181	0.127	0.045	0.004	0.989	no (rs252904)
	rs72394060	chr12:49265753:C:CAAAAAAA	D	I	0.498	0.102	0.036	0.0042	0.951	no (rs3104163)
	rs864745	chr7:28180556:C:T	C	T	0.505	0.101	0.035	0.0042	1	yes
	rs770537744	chr10:112573688:C:CAG	I	D	0.885	0.16	0.055	0.0051	0.962	no (rs17763750)
	rs62250661	chr3:85451194:A:C	C	A	0.522	0.102	0.035	0.0052	0.987	no
	rs142991989	chr4:23791655:A:T	A	T	0.018	0.354	0.13	0.0053	0.98	no
	rs139536097	chr18:77156174:A:G	G	A	0.895	0.16	0.058	0.0055	0.937	yes (rs62096862)
	rs9325110	chr5:148038156:C:T	C	T	0.58	0.098	0.035	0.0062	0.98	no
	17:17142050_TA_T	chr17:17142050:T:TA	I	D	0.436	0.098	0.036	0.0063	0.949	no (rs1736213)
	rs114200620	chr10:115474568:A:T	A	T	0.107	0.15	0.057	0.0064	0.979	no (rs17090899)
	rs7251903	chr19:39184811:A:G	A	G	0.485	0.098	0.035	0.0065	0.999	no
	rs1861095	chr7:35305324:G:T	G	T	0.549	0.095	0.035	0.0066	0.989	no
	rs2364748	chr14:78378375:A:C	A	C	0.545	0.094	0.035	0.0067	0.992	no
	rs12279677	chr11:123006654:A:C	A	C	0.231	0.112	0.041	0.0068	0.997	no
	rs17167405	chr7:13741521:C:T	C	T	0.155	0.134	0.049	0.0068	0.951	no
	rs7219390	chr17:74684858:C:T	T	C	0.56	0.095	0.035	0.007	0.999	no
	rs112792716	chr21:18804941:C:T	T	C	0.012	0.452	0.162	0.0071	0.933	no
	rs544023	chr15:52007522:A:G	G	A	0.55	0.091	0.035	0.0071	0.985	no
	rs13205180	chr6:51832494:C:T	C	T	0.509	0.091	0.035	0.0073	0.99	no
	rs181454159	chr6:120960166:C:T	T	C	0.038	0.241	0.091	0.0073	0.984	no (rs140549202)
	rs2697542	chr5:90348787:A:G	G	A	0.216	0.11	0.042	0.0074	0.995	yes
	rs3861036	chr10:75436105:G:T	T	G	0.428	0.096	0.037	0.0081	0.921	no (rs11000743)
	rs781388561	chr16:65283595:A:AAAGT	D	I	0.57	0.091	0.035	0.0084	0.997	no (rs1848388)
	rs67395322	chr14:55485150:G:T	T	G	0.333	0.1	0.037	0.0088	0.974	no
	rs2530787	chr7:15906904:A:G	G	A	0.366	0.093	0.036	0.0093	0.989	no
	rs2907947	chr7:150662112:A:G	G	A	0.617	0.09	0.036	0.011	0.988	no
	9:136149709_AC_A	chr9:136149709:A:AC	D	I	0.182	0.115	0.045	0.012	0.981	yes (rs507666)
	rs564190295	chr2:175547672:G:GCCGCCGCCCCC	I	D	0.152	0.122	0.05	0.013	0.945	no (rs72914576)
	rs7318325	chr13:98858249:C:T	T	C	0.091	0.155	0.06	0.014	1	no
	rs769062995	chr14:91584821:A:AC	I	D	0.224	0.103	0.042	0.014	0.996	no (rs4904747)
	rs11866219	chr16:69549749:A:C	C	A	0.585	0.086	0.036	0.015	0.973	yes
	rs763773724	chr4:3076603:C:CCAGCAG	D	I	0.358	0.095	0.038	0.015	0.896	not available
	rs10146358	chr14:24899473:C:G	G	C	0.918	0.147	0.063	0.016	0.997	no
	rs12941356	chr17:17716531:A:G	G	A	0.591	0.085	0.035	0.016	0.987	yes
	rs4782004	chr16:17426655:G:T	G	T	0.626	0.083	0.036	0.016	1	yes
	rs79863363	chr12:20000865:A:G	G	A	0.988	0.398	0.159	0.016	1	no
	rs2966832	chr5:107639805:C:T	C	T	0.2	0.105	0.043	0.017	0.999	no
	rs4984902	chr16:655262:G:T	G	T	0.214	0.101	0.043	0.017	0.99	no
	rs11454753	chr2:184971137:T:TA	D	I	0.876	0.125	0.053	0.018	0.989	no (rs1526224)
	rs138564056	chr6:105784842:A:AT	I	D	0.945	0.186	0.077	0.018	0.982	no (rs67558059)
	rs2159886	chr2:48023873:G:T	T	G	0.699	0.086	0.038	0.018	0.997	no
	rs2218279	chr8:106674812:C:T	T	C	0.575	0.081	0.036	0.018	0.947	no
	rs375963061	chr1:39954548:A:AAT	D	I	0.801	0.105	0.044	0.018	0.995	yes (rs61779328)
	rs60533028	chr16:4261782:A:G	G	A	0.515	0.086	0.035	0.018	0.994	no (rs7197155)
	rs9647379	chr3:171785168:C:G	G	C	0.591	0.084	0.035	0.018	0.993	no
	rs201136395	chr6:16739416:A:AC	I	D	0.141	0.125	0.051	0.019	0.968	not available
	rs11710541	chr3:14291679:C:T	T	C	0.662	0.086	0.037	0.02	0.986	no
	rs17049712	chr2:58961136:C:T	C	T	0.714	0.088	0.038	0.02	0.987	yes
	rs3121846	chr10:134570131:C:T	C	T	0.934	0.166	0.07	0.02	0.995	no
	rs4538755	chr6:1698198:A:G	G	A	0.596	0.084	0.035	0.02	1	no
	rs11627106	chr14:31832124:C:T	T	C	0.422	0.08	0.035	0.021	0.997	no
	rs34784294	chr15:99640874:C:T	C	T	0.861	0.122	0.051	0.021	0.981	no
	rs12794886	chr11:62383715:C:G	G	C	0.3	0.087	0.038	0.023	0.984	no (rs72927237)
	rs17380117	chr20:44734371:A:G	A	G	0.788	0.095	0.043	0.023	0.991	no
	rs2161228	chr5:88001798:C:T	C	T	0.898	0.136	0.057	0.023	0.984	no
	rs7897237	chr10:50507454:C:T	C	T	0.404	0.082	0.035	0.024	0.988	no
	rs73167163	chr7:155533924:C:G	C	G	0.836	0.101	0.047	0.026	0.964	no
	11:102054822_AAAAAG_A	chr11:102054822:A:AAAAAG	I	D	0.669	0.081	0.037	0.027	0.97	no (rs12787996)
	rs76631792	chr4:65302848:A:G	A	G	0.014	0.34	0.149	0.027	0.942	no
	rs13131414	chr4:95197110:A:G	G	A	0.758	0.088	0.041	0.028	0.987	yes
	rs185799410	chr20:57466093:G:T	T	G	0.027	0.246	0.109	0.028	0.967	no
	rs36000907	chr5:45183148:A:G	G	A	0.925	0.137	0.066	0.028	1	yes
	rs765227758	chr6:45954511:A:ATCTC	I	D	0.583	0.074	0.035	0.028	0.987	no (rs6458479)
	rs79121763	chr17:15195279:C:T	T	C	0.091	0.129	0.061	0.028	0.98	no
	rs10489318	chr1:175327147:G:T	G	T	0.659	0.082	0.037	0.029	0.989	no
	rs1954278	chr10:70363393:C:T	C	T	0.393	0.08	0.036	0.029	0.996	yes
	rs2357929	chr10:18643581:A:G	A	G	0.134	0.11	0.051	0.031	0.988	no
	rs7136054	chr12:66376202:C:G	G	C	0.484	0.074	0.035	0.031	0.981	yes (rs7968682)
	rs71620317	chr4:154387597:C:G	G	C	0.603	0.074	0.036	0.031	0.989	no
	rs10954500	chr7:135324658:G:T	T	G	0.166	0.096	0.047	0.032	0.997	no
	rs11657730	chr17:79372489:C:T	T	C	0.367	0.079	0.036	0.032	0.983	no
	rs3760662	chr19:49660889:A:G	G	A	0.446	0.071	0.035	0.032	0.982	no
	rs62076571	chr17:60992712:A:G	A	G	0.079	0.136	0.065	0.032	0.978	no
	rs62621812	chr7:127015083:A:G	G	A	0.979	0.255	0.124	0.033	0.943	no
	rs2054266	chr11:112645697:C:G	G	C	0.501	0.073	0.035	0.037	0.973	no
	rs11117882	chr1:217736417:A:G	A	G	0.767	0.087	0.041	0.038	0.996	no
	rs58747679	chr12:26348304:C:T	T	C	0.703	0.081	0.038	0.039	0.993	yes
	rs35987999	chr2:135629530:C:CT	I	D	0.339	0.079	0.038	0.041	0.939	no (rs4954192)
	9:96928892_TGCCGCGTGGCC_T	chr9:96928892:T:TGCCGCGTGGCC	D	I	0.045	0.167	0.083	0.042	0.997	no (rs75508358)
	rs12515512	chr5:81141928:A:C	A	C	0.719	0.079	0.039	0.042	0.983	yes
	rs1706003	chr3:194299967:G:T	G	T	0.533	0.07	0.035	0.042	0.965	no
	rs12538577	chr7:126981734:C:T	C	T	0.721	0.083	0.039	0.043	0.997	no (rs6972420)
	rs165177	chr3:8603243:C:T	T	C	0.254	0.08	0.04	0.044	0.979	no
	rs7412	chr19:45412079:C:T	C	T	0.92	0.126	0.064	0.044	1	no
	rs780403	chr5:87540806:G:T	G	T	0.745	0.082	0.04	0.044	0.986	no
	rs796269914	chr1:43411425:C:CA	I	D	0.323	0.07	0.037	0.047	0.993	no (rs2086857)
	rs5879832	chr6:127436895:G:GA	D	I	0.48	0.073	0.035	0.048	0.981	no (rs1936801)
	* Genomic positions are in Genome Reference Consortium Human Build 37
	† 3 SNPs are not available (no proxy found either) in DIAMANTE T2D GWAS summary statistics
