# Supplementary material for: Causal associations between cardiorespiratory fitness and type 2 diabetes
Source: Nat Commun. 2023 Jul 3;14:3904. doi: 10.1038/s41467-023-38234-w (PMC10318084; doi:10.1038/s41467-023-38234-w)
Supplement: Supplementary file 6 — Source Data [file 41467_2023_38234_MOESM6_ESM.zip]

Archive with 3 entries (3 files):
- SampleSize_for_MVMR_Figure3.xlsx
- Source_Data_Figure 2 .xlsx
- Source_Data_Figure4.xlsx
