# Supplementary material for: Causal associations between cardiorespiratory fitness and type 2 diabetes
Source: Nat Commun. 2023 Jul 3;14:3904. doi: 10.1038/s41467-023-38234-w (PMC10318084; doi:10.1038/s41467-023-38234-w)
Supplement: Supplementary file 6 — Source Data [file 41467_2023_38234_MOESM6_ESM.zip › SampleSize_for_MVMR_Figure3.xlsx]

## Sheet: Sheet1
Sample Sizes of datasets contributing to Mendelian Randomisation analyses reported in Figure 3
	Trait	N
Exposure	Fitness	69416
Outcome	T2D	55,005 cases; 400,308 controls
IntermediateTraits	BMI	456426
	2hrGlu	63396
	FastingGlu	200622
	FastingInsulin	151013
	HbA1c	146806
