# Supplementary material for: Causal associations between cardiorespiratory fitness and type 2 diabetes
Source: Nat Commun. 2023 Jul 3;14:3904. doi: 10.1038/s41467-023-38234-w (PMC10318084; doi:10.1038/s41467-023-38234-w)
Supplement: Supplementary file 6 — Source Data [file 41467_2023_38234_MOESM6_ESM.zip › Source_Data_Figure 2 .xlsx]

## Sheet: Sheet1
CRF_level_OR	or	or_lb	or_ub	CRF_level_count	CRF_level_bar
26	1.53423	1.37682	1.70965	1	3
27	1.49167	1.34803	1.65062	2	4.75
28	1.4502	1.3198	1.59349	4	6.5
29	1.4098	1.29214	1.53818	10	8.25
30	1.37044	1.26501	1.48465	14	10
31	1.3321	1.23843	1.43286	18	11.75
32	1.29476	1.21237	1.38275	45	13.5
33	1.25839	1.18682	1.33428	54	15.25
34	1.22298	1.16179	1.2874	73	17
35	1.1885	1.13725	1.24206	123	18.75
36	1.15493	1.1132	1.19822	156	20.5
37	1.12225	1.08964	1.15583	187	22.25
38	1.09043	1.06654	1.11486	232	24
39	1.05947	1.04391	1.07526	353	25.75
40	1.02933	1.02173	1.03698	479	27.5
41	1	1	1	843	29.25
42	0.97146	0.964266	0.978707	1607	31
43	0.94369	0.929744	0.957844	2807	32.75
44	0.916671	0.896397	0.937404	4389	34.5
45	0.890386	0.864189	0.917378	6308	36.25
46	0.864816	0.833083	0.897758	7880	38
47	0.839945	0.803047	0.878538	8582	39.75
48	0.815753	0.774045	0.859709	8656	41.5
49	0.792226	0.746046	0.841264	7900	43.25
50	0.769346	0.719018	0.823197	6525	45
51	0.747097	0.692928	0.805499	5040	46.75
52	0.725462	0.667748	0.788165	3571	48.5
53	0.704428	0.643448	0.771186	2368	50.25
54	0.683977	0.62	0.754557	1607	52
55	0.664096	0.597374	0.738271	1042	53.75
56	0.64477	0.575546	0.72232	579	55.5
				364	57.25
				224	59
				146	60.75
				93	62.5
				62	64.25
				53	66
				23	67.75
				13	69.5
				6	71.25
				10	73
				9	74.75
				5	76.5
				6	78.25
				6	80
				1	81.75
				5	83.5
				1	85.25
				1	87
				0	88.75
				1	90.5
				2	92.25
				1	94
				1	95.75
				0	97.5
				0	99.25
				1	101
				2	102.75
				1	104.5
				1	106.25
				0	108
				0	109.75
