# Supplementary material for: Causal associations between cardiorespiratory fitness and type 2 diabetes
Source: Nat Commun. 2023 Jul 3;14:3904. doi: 10.1038/s41467-023-38234-w (PMC10318084; doi:10.1038/s41467-023-38234-w)
Supplement: Supplementary file 6 — Source Data [file 41467_2023_38234_MOESM6_ESM.zip › Source_Data_Figure4.xlsx]

## Sheet: results_fitness_ffm_grs160_weig
somamer	n	beta	se	p	sl_pred_vo2max	SeqId	Target	TargetFullName	UniProtIdCurrentatUniprot	GeneName
invn_SeqId_7655_11	10707	0.0583171	0.0081597	9.45e-13		7655-11	N-terminal pro-BNP	N-terminal pro-BNP	P16860	NPPB
invn_SeqId_4407_10	10707	-0.0423325	0.0089997	2.59e-06		4407-10	MSP	Hepatocyte growth factor-like protein	P26927	MST1
invn_SeqId_14227_21	10707	0.0358962	0.0088119	4.66e-05		14227-21	MYL6B	Myosin light chain 6B	P14649	MYL6B
invn_SeqId_8005_1	10707	0.033451	0.0087224	0.0001263		8005-1	MXRA7	Matrix-remodeling-associated protein 7	P84157	MXRA7
invn_SeqId_15491_20	10707	0.0326803	0.0087619	0.0001926		15491-20	CD248	Endosialin	Q9HCU0	CD248
invn_SeqId_7648_9	10707	0.0316024	0.0085739	0.0002291		7648-9	MYPC1	Myosin-binding protein C, slow-type	Q00872	MYBPC1
invn_SeqId_6392_7	10707	0.0311593	0.0088371	0.0004237	1	6392-7	WISP-2	WNT1-inducible-signaling pathway protein 2	O76076	WISP2
invn_SeqId_19370_30	10707	0.030042	0.0086367	0.0005064		19370-30	HS3S4	Heparan sulfate glucosamine 3-O-sulfotransferase 4	Q9Y661	HS3ST4
invn_SeqId_4160_49	10707	0.030761	0.0088623	0.0005206		4160-49	MMP-2	72 kDa type IV collagenase	P08253	MMP2
invn_SeqId_2797_56	10707	0.0301826	0.0087701	0.0005807		2797-56	Apo B	Apolipoprotein B	P04114	APOB
invn_SeqId_16558_2	10707	0.0281702	0.0082418	0.0006333		16558-2	MYOC	Myocilin	Q99972	MYOC
invn_SeqId_14318_1	10707	-0.0295372	0.0086706	0.0006602		14318-1	VPS29	Vacuolar protein sorting-associated protein 29	Q9UBQ0	VPS29
invn_SeqId_4929_55	10707	0.0257522	0.0078144	0.0009857		4929-55	SHBG	Sex hormone-binding globulin	P04278	SHBG
invn_SeqId_5015_15	10707	0.0289648	0.0087936	0.0009914		5015-15	PAFAH	Platelet-activating factor acetylhydrolase	Q13093	PLA2G7
invn_SeqId_3651_50	10707	-0.0287506	0.0088029	0.0010942		3651-50	VEGF sR2	Vascular endothelial growth factor receptor 2	P35968	KDR
invn_SeqId_9368_64	10707	0.0293566	0.0089975	0.0011069		9368-64	LRTM1	Leucine-rich repeat and transmembrane domain-containing protein 1	Q9HBL6	LRTM1
invn_SeqId_8042_88	10707	0.0282998	0.0087385	0.0012052		8042-88	ISK9	Serine protease inhibitor Kazal-type 9	Q5DT21	SPINK9
invn_SeqId_3470_1	10707	-0.0284249	0.0087938	0.0012313		3470-1	sE-Selectin	E-selectin	P16581	SELE
invn_SeqId_18882_7	10707	0.0288527	0.0090125	0.0013715		18882-7	CSTN2	Calsyntenin-2	Q9H4D0	CLSTN2
invn_SeqId_3554_24	10707	0.0252297	0.0078832	0.0013763		3554-24	Adiponectin	Adiponectin	Q15848	ADIPOQ
invn_SeqId_3042_7	10707	0.0262772	0.0082813	0.0015126	1	3042-7	Myoglobin	Myoglobin	P02144	MB
invn_SeqId_8480_29	10707	0.0272004	0.0086368	0.0016407	1	8480-29	FBLN3	EGF-containing fibulin-like extracellular matrix protein 1	Q12805	EFEMP1
invn_SeqId_12490_92	10707	0.0280616	0.0089233	0.0016668		12490-92	LTOR3	Ragulator complex protein LAMTOR3	Q9UHA4	LAMTOR3
invn_SeqId_3581_53	10707	0.0272952	0.0088501	0.0020464		3581-53	a2-HS-Glycoprotein	Alpha-2-HS-glycoprotein	P02765	AHSG
invn_SeqId_4979_34	10707	0.0270261	0.0087753	0.0020768		4979-34	DERM	Dermatopontin	Q07507	DPT
invn_SeqId_12509_115	10707	0.0275497	0.0090284	0.002283		12509-115	COMD1	COMM domain-containing protein 1	Q8N668	COMMD1
invn_SeqId_7957_2	10707	0.0258881	0.0084877	0.0022935		7957-2	SCG3	Secretogranin-3	Q8WXD2	SCG3
invn_SeqId_3331_8	10707	0.0265948	0.0087621	0.0024093		3331-8	RGMB	RGM domain family member B	Q6NW40	RGMB
invn_SeqId_9585_80	10707	-0.0271452	0.0089704	0.0024833		9585-80	ACAM	CXADR-like membrane protein	Q9H6B4	CLMP
invn_SeqId_12743_18	10707	-0.0271042	0.0089603	0.0024928		12743-18	BAG5	BAG family molecular chaperone regulator 5	Q9UL15	BAG5
invn_SeqId_6409_57	10707	-0.0271178	0.0089776	0.0025288		6409-57	GP116	Adhesion G protein-coupled receptor F5	Q8IZF2	ADGRF5
invn_SeqId_9049_2	10707	-0.026982	0.0089728	0.0026439		9049-2	MOT4	Monocarboxylate transporter 4	O15427	SLC16A3
invn_SeqId_4876_32	10707	-0.0263513	0.0088295	0.0028472		4876-32	Coagulation Factor IX	Coagulation factor IX	P00740	F9
invn_SeqId_9928_125	10707	0.0265388	0.0089105	0.0029043		9928-125	LECT1	Leukocyte cell-derived chemotaxin 1	O75829	LECT1
invn_SeqId_4127_75	10707	-0.0250811	0.0084364	0.0029561		4127-75	C6	Complement component C6	P13671	C6
invn_SeqId_13534_20	10707	0.0252294	0.0085561	0.003198		13534-20	MYOM2	Myomesin-2	P54296	MYOM2
invn_SeqId_2278_61	10707	0.0258041	0.0088178	0.0034367		2278-61	TIMP-2	Metalloproteinase inhibitor 2	P16035	TIMP2
invn_SeqId_13427_66	10707	-0.0262477	0.0090059	0.0035702		13427-66	MA1C1	Mannosyl-oligosaccharide 1,2-alpha-mannosidase IC	Q9NR34	MAN1C1
invn_SeqId_9235_3	10707	-0.0250559	0.0086102	0.0036216		9235-3	PXDC1	Plexin domain-containing protein 1	Q8IUK5	PLXDC1
invn_SeqId_13434_172	10707	0.0253495	0.0087575	0.003804		13434-172	PARVA	Alpha-parvin	Q9NVD7	PARVA
invn_SeqId_5483_1	10707	0.0249099	0.0086119	0.0038298		5483-1	RGMA	Repulsive guidance molecule A	Q96B86	RGMA
invn_SeqId_16914_104	10707	-0.0241254	0.0083646	0.0039315		16914-104	sCD14	Monocyte differentiation antigen CD14, soluble	P08571	CD14
invn_SeqId_19141_22	10707	0.025576	0.0089475	0.0042654		19141-22	DAP1	Death-associated protein 1	P51397	DAP
invn_SeqId_9844_138	10707	0.0245603	0.0086206	0.004394		9844-138	ACTN2	Alpha-actinin-2	P35609	ACTN2
invn_SeqId_2687_2	10707	0.0252746	0.0089243	0.004633		2687-2	MIA	Melanoma-derived growth regulatory protein	Q16674	MIA
invn_SeqId_13387_55	10707	-0.0254746	0.0090211	0.0047531		13387-55	EHF	ETS homologous factor	Q9NZC4	EHF
invn_SeqId_18376_19	10707	0.0240604	0.008551	0.0049058		18376-19	Myosin light chain 1	Myosin light chain 3	P08590	MYL3
invn_SeqId_19158_1	10707	-0.0248832	0.0088555	0.0049647		19158-1	PAF	PCNA-associated factor	Q15004	PAF
invn_SeqId_15556_49	10707	0.0252405	0.0089911	0.005005		15556-49	Alpha-amylase 2B	Alpha-amylase 2B	P19961	AMY2B
invn_SeqId_5632_6	10707	0.0237882	0.0085471	0.0053922		5632-6	CRAC1	Cartilage acidic protein 1	Q9NQ79	CRTAC1
invn_SeqId_3044_3	10707	-0.0241013	0.0086794	0.0054983		3044-3	PARC	C-C motif chemokine 18	P55774	CCL18
invn_SeqId_7948_129	10707	-0.024307	0.0087615	0.0055419		7948-129	GLTD2	Glycolipid transfer protein domain-containing protein 2	A6NH11	GLTPD2
invn_SeqId_3361_26	10707	-0.024752	0.0089663	0.0057802		3361-26	CLC4K	C-type lectin domain family 4 member K	Q9UJ71	CD207
invn_SeqId_16892_23	10707	0.0208467	0.0075526	0.0057866		16892-23	ENPP2	Ectonucleotide pyrophosphatase/phosphodiesterase family member 2	Q13822	ENPP2
invn_SeqId_17797_1	10707	0.0237498	0.0086341	0.0059566		17797-1	CUL1	Cullin-1	Q13616	CUL1
invn_SeqId_11677_17	10707	-0.0243574	0.0088773	0.0060837		11677-17	ZDH14	Probable palmitoyltransferase ZDHHC14	Q8IZN3	ZDHHC14
invn_SeqId_11402_17	10707	-0.0245531	0.0089487	0.0060842		11402-17	KMT2C	Histone-lysine N-methyltransferase 2C	Q8NEZ4	KMT2C
invn_SeqId_5609_92	10707	0.0241508	0.0088335	0.0062673		5609-92	F19A5	Protein FAM19A5	Q7Z5A7	FAM19A5
invn_SeqId_9504_19	10707	0.0245194	0.0089779	0.0063229		9504-19	RB27A	Ras-related protein Rab-27A	P51159	RAB27A
invn_SeqId_5532_53	10707	0.0241461	0.00886	0.0064352		5532-53	bFGF-R	Fibroblast growth factor receptor 1	P11362	FGFR1
invn_SeqId_19329_31	10707	0.0236076	0.0086665	0.00646		19329-31	HIPK3	Homeodomain-interacting protein kinase 3	Q9H422	HIPK3
invn_SeqId_2637_77	10707	-0.0243794	0.0089515	0.0064698		2637-77	Macrophage mannose receptor	Macrophage mannose receptor 1	P22897	MRC1
invn_SeqId_8817_29	10707	-0.0235964	0.0086706	0.0065109		8817-29	CENPV	Centromere protein V	Q7Z7K6	CENPV
invn_SeqId_3285_23	10707	-0.0243076	0.0089437	0.0065816		3285-23	C1r	Complement C1r subcomponent	P00736	C1R
invn_SeqId_3607_71	10707	0.0240402	0.0088685	0.006724		3607-71	DKK3	Dickkopf-related protein 3	Q9UBP4	DKK3
invn_SeqId_5701_81	10707	0.0241466	0.0089569	0.0070313		5701-81	Tetranectin	Tetranectin	P05452	CLEC3B
invn_SeqId_7253_6	10707	-0.0241357	0.0089561	0.007052		7253-6	QKI	Protein quaking	Q96PU8	QKI
invn_SeqId_2381_52	10707	-0.0239226	0.0089129	0.0072853		2381-52	C5	Complement C5	P01031	C5
invn_SeqId_5028_59	10707	-0.0239344	0.0089678	0.0076212		5028-59	sCD163	Scavenger receptor cysteine-rich type 1 protein M130	Q86VB7	CD163
invn_SeqId_10514_5	10707	0.0232717	0.008796	0.0081637		10514-5	PGD2 synthase	Prostaglandin-H2 D-isomerase	P41222	PTGDS
invn_SeqId_8834_58	10707	-0.0228015	0.0086224	0.008194		8834-58	Calnexin	Calnexin	P27824	CANX
invn_SeqId_9068_17	10707	0.0236216	0.0089494	0.0083155		9068-17	JKIP3	Janus kinase and microtubule-interacting protein 3	Q5VZ66	JAKMIP3
invn_SeqId_4900_8	10707	-0.0225328	0.0085384	0.0083273		4900-8	C3a	C3a anaphylatoxin	P01024	C3
invn_SeqId_6470_19	10707	0.022882	0.0086875	0.0084532		6470-19	fibulin 1	Fibulin-1	P23142	FBLN1
invn_SeqId_9962_1	10707	0.023563	0.0089465	0.0084567		9962-1	MUCDL	Cadherin-related family member 5	Q9HBB8	CDHR5
invn_SeqId_6965_19	10707	0.0222265	0.0084529	0.0085643		6965-19	CNTP2	Contactin-associated protein-like 2	Q9UHC6	CNTNAP2
invn_SeqId_10700_10	10707	0.0236793	0.0090065	0.0085727		10700-10	IGS11	Immunoglobulin superfamily member 11	Q5DX21	IGSF11
invn_SeqId_13114_50	10707	0.0230213	0.0087587	0.0085911		13114-50	Lumican	Lumican	P51884	LUM
invn_SeqId_2474_54	10707	-0.020692	0.0078871	0.0087148		2474-54	SAP	Serum amyloid P-component	P02743	APCS
invn_SeqId_5307_12	10707	-0.0231107	0.0088348	0.0089122		5307-12	Coagulation Factor IXab	Coagulation factor IXab	P00740	F9
invn_SeqId_5029_3	10707	0.0231585	0.0088654	0.0090077		5029-3	SEPR	Prolyl endopeptidase FAP	Q12884	FAP
invn_SeqId_17447_52	10707	0.0213761	0.0081966	0.0091226		17447-52	SFRP4	Secreted frizzled-related protein 4	Q6FHJ7	SFRP4
invn_SeqId_6897_38	10707	-0.0225389	0.0086448	0.0091405		6897-38	B3GA3	Galactosylgalactosylxylosylprotein 3-beta-glucuronosyltransferase 3	O94766	B3GAT3
invn_SeqId_4775_34	10707	0.0218405	0.0084291	0.0095801		4775-34	Gelsolin	Gelsolin	P06396	GSN
invn_SeqId_5255_22	10707	0.0230172	0.0089209	0.0098888		5255-22	PDE4D	cAMP-specific 3',5'-cyclic phosphodiesterase 4D	Q08499	PDE4D
invn_SeqId_3054_3	10707	-0.0230099	0.0089451	0.0101142		3054-3	Haptoglobin, Mixed Type	Haptoglobin	P00738	HP
invn_SeqId_15440_57	10707	0.0230545	0.0089632	0.0101204		15440-57	NEC2	Neuroendocrine convertase 2	P16519	PCSK2
invn_SeqId_2182_54	10707	-0.0231684	0.0090118	0.0101567	1	2182-54	C4b	Complement C4b	P0C0L4|P0C0L5	C4A|C4B
invn_SeqId_9942_2	10707	0.0226797	0.0088543	0.0104379		9942-2	NXT1	NTF2-related export protein 1	Q9UKK6	NXT1
invn_SeqId_8229_1	10707	0.0227426	0.0088869	0.0105071		8229-1	GXLT1	Glucoside xylosyltransferase 1	Q4G148	GXYLT1
invn_SeqId_9793_145	10707	0.021055	0.0082383	0.0106096		9793-145	IGDC4	Immunoglobulin superfamily DCC subclass member 4	Q8TDY8	IGDCC4
invn_SeqId_11215_6	10707	-0.0224844	0.0088042	0.0106681		11215-6	CAD15	Cadherin-15	P55291	CDH15
invn_SeqId_6375_75	10707	0.0221464	0.008689	0.0108236		6375-75	XXLT1	Xyloside xylosyltransferase 1	Q8NBI6	XXYLT1
invn_SeqId_6357_83	10707	0.0226729	0.0089575	0.0113821		6357-83	ELA3B	Chymotrypsin-like elastase family member 3B	P08861	CELA3B
invn_SeqId_4480_59	10707	-0.0207651	0.0082055	0.0114005		4480-59	C3b	Complement C3b	P01024	C3
invn_SeqId_17836_17	10707	0.0215674	0.0085586	0.0117505		17836-17	S100A16	Protein S100-A16	Q96FQ6	S100A16
invn_SeqId_2609_59	10707	0.021783	0.0086519	0.0118267		2609-59	Cystatin C	Cystatin-C	P01034	CST3
invn_SeqId_7981_230	10707	0.0226487	0.0090097	0.0119576		7981-230	B3GT6	Beta-1,3-galactosyltransferase 6	Q96L58	B3GALT6
invn_SeqId_14091_42	10707	0.0214489	0.0085543	0.012178		14091-42	Carbonyl reductase 3	Carbonyl reductase [NADPH] 3	O75828	CBR3
invn_SeqId_5070_76	10707	-0.0223659	0.0089359	0.0123324		5070-76	DcR3	Tumor necrosis factor receptor superfamily member 6B	O95407	TNFRSF6B
invn_SeqId_6223_5	10707	0.0221194	0.0088636	0.0125916		6223-5	GUC2B	Guanylate cyclase activator 2B	Q16661	GUCA2B
invn_SeqId_4549_78	10707	-0.0214448	0.0085942	0.0126017		4549-78	FUT5	Alpha-(1,3)-fucosyltransferase 5	Q11128	FUT5
invn_SeqId_12864_9	10707	0.0224875	0.0090186	0.0126657		12864-9	NIPA4	Magnesium transporter NIPA4	Q0D2K0	NIPAL4
invn_SeqId_7970_315	10707	0.020288	0.0081374	0.0126761		7970-315	NAR3	Ecto-ADP-ribosyltransferase 3	Q13508	ART3
invn_SeqId_18917_53	10707	0.0223615	0.0089999	0.012983		18917-53	Pancreatic alpha-amylase	Pancreatic alpha-amylase	P04746	AMY2A
invn_SeqId_11548_84	10707	-0.0222982	0.0089791	0.0130307		11548-84	MPIP1	M-phase inducer phosphatase 1	P30304	CDC25A
invn_SeqId_9959_60	10707	0.021703	0.0087463	0.0131024		9959-60	TM59L	Transmembrane protein 59-like	Q9UK28	TMEM59L
invn_SeqId_3184_25	10707	-0.0221033	0.0089096	0.0131221		3184-25	Coagulation Factor VII	Coagulation factor VII	P08709	F7
invn_SeqId_2706_69	10707	0.021044	0.0084975	0.0132841		2706-69	Thyroxine-Binding Globulin	Thyroxine-binding globulin	P05543	SERPINA7
invn_SeqId_2837_3	10707	-0.0220199	0.0089214	0.0135944	1	2837-3	Met	Hepatocyte growth factor receptor	P08581	MET
invn_SeqId_4498_62	10707	0.0218169	0.0088477	0.0136847	1	4498-62	NCAM-120	Neural cell adhesion molecule 1, 120 kDa isoform	P13591	NCAM1
invn_SeqId_5803_24	10707	-0.0213803	0.0086958	0.0139594		5803-24	C3d	Complement C3d fragment	P01024	C3
invn_SeqId_10048_7	10707	0.0217814	0.0088748	0.0141316		10048-7	PEBB	Core-binding factor subunit beta	Q13951	CBFB
invn_SeqId_16055_3	10707	-0.0220431	0.0089874	0.014196		16055-3	complement factor H-related 5	Complement factor H-related protein 5	Q9BXR6	CFHR5
invn_SeqId_4542_24	10707	-0.0216827	0.0088446	0.0142414		4542-24	Clusterin	Clusterin	P10909	CLU
invn_SeqId_9027_10	10707	-0.0220336	0.0090045	0.0144232		9027-10	NLGN2	Neuroligin-2	Q8NFZ4	NLGN2
invn_SeqId_7905_30	10707	-0.0218481	0.008952	0.01468		7905-30	HPT	Haptoglobin	P00738	HP
invn_SeqId_9053_16	10707	0.0208359	0.0085412	0.0147251		9053-16	CRIP2	Cysteine-rich protein 2	P52943	CRIP2
invn_SeqId_2831_29	10707	0.021829	0.0089846	0.0151314	1	2831-29	Kallikrein 11	Kallikrein-11	Q9UBX7	KLK11
invn_SeqId_15367_38	10707	0.0213424	0.0088075	0.0154013		15367-38	LPLC1	BPI fold-containing family B member 1	Q8TDL5	BPIFB1
invn_SeqId_3316_58	10707	-0.0215307	0.0088904	0.0154611		3316-58	Heparin cofactor II	Heparin cofactor 2	P05546	SERPIND1
invn_SeqId_6547_83	10707	-0.0218149	0.0090228	0.015633		6547-83	TM11D	Transmembrane protease serine 11D	O60235	TMPRSS11D
invn_SeqId_8289_8	10707	0.0217105	0.009001	0.0158814		8289-8	GPNMB	Transmembrane glycoprotein NMB	Q14956	GPNMB
invn_SeqId_15548_35	10707	-0.0210541	0.0087652	0.0163229		15548-35	SERA	D-3-phosphoglycerate dehydrogenase	O43175	PHGDH
invn_SeqId_6451_64	10707	0.0203922	0.0085364	0.0169187		6451-64	ASPN	Asporin	Q9BXN1	ASPN
invn_SeqId_15441_6	10707	0.0213758	0.0089517	0.0169625		15441-6	SAP3	Ganglioside GM2 activator	P17900	GM2A
invn_SeqId_11178_21	10707	0.0205083	0.0086457	0.0177062	1	11178-21	SVEP1	Sushi, von Willebrand factor type A, EGF and pentraxin domain-containing protein 1	Q4LDE5	SVEP1
invn_SeqId_3630_27	10707	0.0204088	0.0086053	0.0177261		3630-27	Nectin-like protein 1	Cell adhesion molecule 3	Q8N126	CADM3
invn_SeqId_4437_56	10707	-0.0213334	0.0089955	0.01773		4437-56	ENTP5	Ectonucleoside triphosphate diphosphohydrolase 5	O75356	ENTPD5
invn_SeqId_15585_304	10707	0.0213594	0.0090065	0.0177307		15585-304	fibulin 5	Fibulin-5	Q9UBX5	FBLN5
invn_SeqId_13614_6	10707	-0.0209219	0.0088514	0.0181121		13614-6	CREB-binding protein	CREB-binding protein	Q92793	CREBBP
invn_SeqId_6929_10	10707	-0.0210392	0.0089237	0.0184076		6929-10	SIA8C	Sia-alpha-2,3-Gal-beta-1,4-GlcNAc-R:alpha 2,8-sialyltransferase	O43173	ST8SIA3
invn_SeqId_14283_12	10707	0.0203982	0.0086541	0.018438		14283-12	RAB14	Ras-related protein Rab-14	P61106	RAB14
invn_SeqId_19239_5	10707	0.0204448	0.0087321	0.0192325		19239-5	ARF1	ADP-ribosylation factor 1	P84077	ARF1
invn_SeqId_4129_72	10707	-0.0208363	0.0089008	0.0192538	1	4129-72	Factor B	Complement factor B	P00751	CFB
invn_SeqId_4717_55	10707	0.0196719	0.0084142	0.0194084		4717-55	IL-3	Interleukin-3	P08700	IL3
invn_SeqId_19127_1	10707	0.0192534	0.0082387	0.0194602		19127-1	HSPB6	Heat shock protein beta-6	O14558	HSPB6
invn_SeqId_8597_1	10707	-0.0210365	0.0090103	0.0195765		8597-1	TMEM9	Transmembrane protein 9	Q9P0T7	TMEM9
invn_SeqId_18347_15	10707	0.020983	0.0089878	0.0195818	1	18347-15	Laminin-2	Laminin-2	P24043|P11047|P07942	LAMA2|LAMB1|LAMC1
invn_SeqId_6496_60	10707	0.0204478	0.0087723	0.0197746		6496-60	DLK1	Protein delta homolog 1	P80370	DLK1
invn_SeqId_6380_23	10707	-0.0205069	0.0088026	0.0198431		6380-23	ICT1	Peptidyl-tRNA hydrolase ICT1, mitochondrial	Q14197	ICT1
invn_SeqId_7918_114	10707	0.0208354	0.0089791	0.0203368		7918-114	Amylase, alpha 1A	Alpha-amylase 1	P04745	AMY1A
invn_SeqId_18411_83	10707	0.0194904	0.0084062	0.0204368		18411-83	ARL15	ADP-ribosylation factor-like protein 15	Q9NXU5	ARL15
invn_SeqId_15566_10	10707	0.0184794	0.0079776	0.020555		15566-10	Calponin-1	Calponin-1	P51911	CNN1
invn_SeqId_3799_11	10707	0.0198456	0.0085953	0.0209686		3799-11	Carbonic anhydrase III	Carbonic anhydrase 3	P07451	CA3
invn_SeqId_5584_21	10707	-0.0203841	0.008834	0.0210475		5584-21	Holo-TC II	Holo-Transcobalamin-2	P20062	TCN2
invn_SeqId_2571_12	10707	-0.0192107	0.0083289	0.021101		2571-12	IGFBP-3	Insulin-like growth factor-binding protein 3	P17936	IGFBP3
invn_SeqId_7210_25	10707	0.0199546	0.0086754	0.021459		7210-25	Amyloid-like protein 1	Amyloid-like protein 1	P51693	APLP1
invn_SeqId_5636_10	10707	0.0201566	0.0087966	0.0219596		5636-10	MFAP4	Microfibril-associated glycoprotein 4	P55083	MFAP4
invn_SeqId_18380_78	10707	0.0199624	0.0087136	0.0219857	1	18380-78	Albumin	Serum albumin	P02768	ALB
invn_SeqId_19561_216	10707	-0.0202426	0.0088994	0.022949		19561-216	PLXD1	Plexin-D1	Q9Y4D7	PLXND1
invn_SeqId_2618_10	10707	-0.0202663	0.0089148	0.0230255		2618-10	ERBB4	Receptor tyrosine-protein kinase erbB-4	Q15303	ERBB4
invn_SeqId_4962_52	10707	0.0201222	0.0088689	0.0232977		4962-52	ARMEL	Cerebral dopamine neurotrophic factor	Q49AH0	CDNF
invn_SeqId_9986_14	10707	0.0193648	0.0085563	0.0236416		9986-14	Neuropeptide W	Neuropeptide W	Q8N729	NPW
invn_SeqId_8245_27	10707	0.0202843	0.0089694	0.0237482	1	8245-27	sICAM-5	Intercellular adhesion molecule 5	Q9UMF0	ICAM5
invn_SeqId_12385_4	10707	0.0196275	0.0086942	0.0239942	1	12385-4	CAN3	Calpain-3	P20807	CAPN3
invn_SeqId_13468_5	10707	0.0197206	0.0087572	0.0243461		13468-5	NEUL4	Neuralized-like protein 4	Q96JN8	NEURL4
invn_SeqId_4297_62	10707	-0.0194612	0.0086456	0.024406		4297-62	Spondin-1	Spondin-1	Q9HCB6	SPON1
invn_SeqId_13659_36	10707	-0.0197484	0.0087809	0.024532		13659-36	AT131	Manganese-transporting ATPase 13A1	Q9HD20	ATP13A1
invn_SeqId_2742_68	10707	-0.0197659	0.0087923	0.0245912		2742-68	Siglec-7	Sialic acid-binding Ig-like lectin 7	Q9Y286	SIGLEC7
invn_SeqId_18332_17	10707	0.0198562	0.0088394	0.0247035		18332-17	CPLX1	Complexin-1	O14810	CPLX1
invn_SeqId_18819_21	10707	0.0196761	0.0087744	0.0249526		18819-21	PPIC	Peptidyl-prolyl cis-trans isomerase C	P45877	PPIC
invn_SeqId_8397_147	10707	0.0196357	0.0087565	0.0249556		8397-147	QSOX2	Sulfhydryl oxidase 2	Q6ZRP7	QSOX2
invn_SeqId_9391_60	10707	0.019875	0.0089035	0.0256176		9391-60	PCSK1	ProSAAS	Q9UHG2	PCSK1N
invn_SeqId_18840_205	10707	0.0197381	0.0088458	0.0256792		18840-205	SH21B	SH2 domain-containing protein 1B	O14796	SH2D1B
invn_SeqId_15363_32	10707	-0.019306	0.008666	0.025916		15363-32	Apo A-V	Apolipoprotein A-V	Q6Q788	APOA5
invn_SeqId_3234_23	10707	0.0196749	0.0088359	0.0259873		3234-23	URB	Coiled-coil domain-containing protein 80	Q76M96	CCDC80
invn_SeqId_10608_9	10707	0.0194481	0.0087423	0.0261297		10608-9	HIS1	Histatin-1	P15515	HTN1
invn_SeqId_8273_84	10707	0.0198228	0.0089175	0.0262436		8273-84	IL31R	Interleukin-31 receptor subunit alpha	Q8NI17	IL31RA
invn_SeqId_9865_40	10707	-0.0197622	0.0089072	0.0265293		9865-40	UBE2B	Ubiquitin-conjugating enzyme E2 B	P63146	UBE2B
invn_SeqId_3196_6	10707	0.0198914	0.0089703	0.0266106		3196-6	HPLN1	Hyaluronan and proteoglycan link protein 1	P10915	HAPLN1
invn_SeqId_15569_15	10707	0.0195957	0.0088397	0.0266592	1	15569-15	Collagen II	Collagen Type II	P02458	COL2A1
invn_SeqId_3040_59	10707	-0.0195851	0.0088507	0.0269294		3040-59	MIP-1a	C-C motif chemokine 3	P10147	CCL3
invn_SeqId_10464_6	10707	0.0183572	0.0083292	0.0275478	1	10464-6	ANTR1	Anthrax toxin receptor 1	Q9H6X2	ANTXR1
invn_SeqId_15653_9	10707	0.0194274	0.008834	0.0278878		15653-9	COAA1	Collagen alpha-1(X) chain	Q03692	COL10A1
invn_SeqId_10551_7	10707	0.0198415	0.009032	0.0280556		10551-7	LAT	Linker for activation of T-cells family member 1	O43561	LAT
invn_SeqId_13591_31	10707	-0.0196977	0.0089938	0.0285356		13591-31	PRI1	DNA primase small subunit	P49642	PRIM1
invn_SeqId_2754_50	10707	-0.0194616	0.0088964	0.0287212		2754-50	C3	Complement C3	P01024	C3
invn_SeqId_8106_15	10707	-0.0190537	0.0087153	0.0288198	1	8106-15	SSRA	Translocon-associated protein subunit alpha	P43307	SSR1
invn_SeqId_3340_53	10707	0.0194526	0.0089198	0.0292173		3340-53	TSP4	Thrombospondin-4	P35443	THBS4
invn_SeqId_2834_54	10707	0.0189649	0.0087027	0.0293377		2834-54	kallikrein 8	Kallikrein-8	O60259	KLK8
invn_SeqId_6647_55	10707	0.0188169	0.0086474	0.0295759		6647-55	PolyUbiquitin K63	PolyUbiquitin K63-linked	P0CG48	UBC
invn_SeqId_6373_54	10707	0.0190555	0.0087677	0.0297731		6373-54	DLK1	Protein delta homolog 1
invn_SeqId_11112_18	10707	-0.0194243	0.0089378	0.0297823		11112-18	KISHA	Protein kish-A	Q8TBQ9	TMEM167A
invn_SeqId_8958_51	10707	0.0196244	0.0090302	0.0297878	1	8958-51	CHL1	Neural cell adhesion molecule L1-like protein	O00533	CHL1
invn_SeqId_9951_36	10707	0.0187357	0.0086245	0.0298482		9951-36	FBXL4	F-box/LRR-repeat protein 4	Q9UKA2	FBXL4
invn_SeqId_13112_179	10707	0.0191722	0.008826	0.0298591		13112-179	FSTL1	Follistatin-related protein 1	Q12841	FSTL1
invn_SeqId_17342_13	10707	0.0187673	0.0086474	0.0300081		17342-13	AGR3	Anterior gradient protein 3	Q8TD06	AGR3
invn_SeqId_19272_9	10707	0.0186841	0.008616	0.0301409		19272-9	PEF1	Peflin	Q9UBV8	PEF1
invn_SeqId_3041_55	10707	0.0195151	0.0090138	0.0304076		3041-55	MRC2	C-type mannose receptor 2	Q9UBG0	MRC2
invn_SeqId_11387_3	10707	-0.0174807	0.0080825	0.0305793		11387-3	ATF6B	Cyclic AMP-dependent transcription factor ATF-6 beta	Q99941	ATF6B
invn_SeqId_9926_4	10707	0.0191394	0.0088525	0.0306377		9926-4	S100P	Protein S100-P	P25815	S100P
invn_SeqId_18864_7	10707	0.0188849	0.0087477	0.0308853		18864-7	TRY3	Trypsin-3	P35030	PRSS3
invn_SeqId_15640_54	10707	0.0177532	0.0082477	0.0313802	1	15640-54	TAGL	Transgelin	Q01995	TAGLN
invn_SeqId_9002_36	10707	0.0160041	0.0074353	0.0313833		9002-36	SPA11	Serpin A11	Q86U17	SERPINA11
invn_SeqId_19291_2	10707	0.0193928	0.0090098	0.0313867		19291-2	CASQ2	Calsequestrin-2	O14958	CASQ2
invn_SeqId_12835_101	10707	-0.0192292	0.0089599	0.0318843		12835-101	PYDC1	Pyrin domain-containing protein 1	Q8WXC3	PYDC1
invn_SeqId_3034_1	10707	0.0189257	0.00882	0.0319137		3034-1	GFAP	Glial fibrillary acidic protein	P14136	GFAP
invn_SeqId_19562_8	10707	0.0188282	0.0087782	0.0319859		19562-8	UBP28	Ubiquitin carboxyl-terminal hydrolase 28	Q96RU2	USP28
invn_SeqId_6941_11	10707	-0.0192438	0.0089722	0.0319892		6941-11	SUMF1	Sulfatase-modifying factor 1	Q8NBK3	SUMF1
invn_SeqId_10006_25	10707	0.0183829	0.0085782	0.0321379		10006-25	ELK1	ETS domain-containing protein Elk-1	P19419	ELK1
invn_SeqId_15482_12	10707	0.0192879	0.0090048	0.0322197		15482-12	A2ML1	Alpha-2-macroglobulin-like protein 1	A8K2U0	A2ML1
invn_SeqId_9276_7	10707	0.0190774	0.0089108	0.0323021		9276-7	CBPA2	Carboxypeptidase A2	P48052	CPA2
invn_SeqId_9823_2	10707	0.0181853	0.0084976	0.0323743		9823-2	DYR	Dihydrofolate reductase	P00374	DHFR
invn_SeqId_9503_1	10707	0.0189255	0.0088644	0.032784		9503-1	NMS	Neuromedin-S	Q5H8A3	NMS
invn_SeqId_16845_15	10707	-0.0191852	0.0089903	0.0328669		16845-15	MPZL1	Myelin protein zero-like protein 1	O95297	MPZL1
invn_SeqId_2567_5	10707	-0.0189319	0.0088882	0.0331931		2567-5	Factor I	Complement factor I	P05156	CFI
invn_SeqId_5131_15	10707	0.018942	0.008894	0.0332148		5131-15	TAJ	Tumor necrosis factor receptor superfamily member 19	Q9NS68	TNFRSF19
invn_SeqId_7779_86	10707	0.0185884	0.00874	0.0334569		7779-86	CHSTB	Carbohydrate sulfotransferase 11	Q9NPF2	CHST11
invn_SeqId_13610_9	10707	0.0187752	0.0088427	0.0337558		13610-9	MAGE-10	Melanoma-associated antigen 10	P43363	MAGEA10
invn_SeqId_12483_62	10707	0.018652	0.0087892	0.0338488		12483-62	RORB	Nuclear receptor ROR-beta	Q92753	RORB
invn_SeqId_3077_66	10707	-0.0190084	0.0089731	0.0341661		3077-66	Coagulation Factor Xa	Coagulation factor Xa	P00742	F10
invn_SeqId_9045_3	10707	0.0184336	0.0087263	0.0346731		9045-3	S27A2	Very long-chain acyl-CoA synthetase	O14975	SLC27A2
invn_SeqId_5682_13	10707	0.0186518	0.0088733	0.0355765		5682-13	VASN	Vasorin	Q6EMK4	VASN
invn_SeqId_6117_4	10707	0.0187023	0.0089311	0.036279		6117-4	NEC2	Neuroendocrine convertase 2	P16519	PCSK2
invn_SeqId_11293_14	10707	0.0188713	0.0090179	0.0364039		11293-14	LRRN1	Leucine-rich repeat neuronal protein 1	Q6UXK5	LRRN1
invn_SeqId_3457_57	10707	0.0181498	0.0086803	0.0365593		3457-57	Periostin	Periostin	Q15063	POSTN
invn_SeqId_19264_6	10707	0.018763	0.0089828	0.0367525		19264-6	RFA2	Replication protein A 32 kDa subunit	P15927	RPA2
invn_SeqId_4811_33	10707	-0.0177861	0.0085296	0.0370723		4811-33	ITI heavy chain H4	Inter-alpha-trypsin inhibitor heavy chain H4	Q14624	ITIH4
invn_SeqId_13595_20	10707	0.0183736	0.0088114	0.0370736		13595-20	THTPA	Thiamine-triphosphatase	Q9BU02	THTPA
invn_SeqId_4337_49	10707	-0.0185901	0.0089181	0.0371348		4337-49	CRP	C-reactive protein	P02741	CRP
invn_SeqId_8007_19	10707	0.018731	0.0089939	0.0373083		8007-19	Cathepsin B	Cathepsin B	P07858	CTSB
invn_SeqId_11109_56	10707	0.0179968	0.0086613	0.0377486	1	11109-56	SVEP1	Sushi, von Willebrand factor type A, EGF and pentraxin domain-containing protein 1	Q4LDE5	SVEP1
invn_SeqId_13717_15	10707	-0.0184507	0.0088852	0.0378665		13717-15	FCN2	Ficolin-2	Q15485	FCN2
invn_SeqId_8908_14	10707	0.0182642	0.008804	0.038054		8908-14	KCE1L	Potassium voltage-gated channel subfamily E regulatory beta subunit 5	Q9UJ90	KCNE5
invn_SeqId_19296_51	10707	-0.0183758	0.0088582	0.0380626		19296-51	MLRA	Myosin regulatory light chain 2, atrial isoform	Q01449	MYL7
invn_SeqId_3805_16	10707	0.0184622	0.0089084	0.0382483		3805-16	Endocan	Endothelial cell-specific molecule 1	Q9NQ30	ESM1
invn_SeqId_13109_82	10707	0.0186316	0.0089929	0.0383067		13109-82	NEGR1	Neuronal growth regulator 1	Q7Z3B1	NEGR1
invn_SeqId_8469_41	10707	0.0183508	0.0088636	0.0384444		8469-41	IGFBP-2	Insulin-like growth factor-binding protein 2	P18065	IGFBP2
invn_SeqId_16908_5	10707	0.0180976	0.0087454	0.0385328		16908-5	OMGP	Oligodendrocyte-myelin glycoprotein	P23515	OMG
invn_SeqId_9253_52	10707	0.0185648	0.0089833	0.0387961		9253-52	BGAT	Histo-blood group ABO system transferase	P16442	ABO
invn_SeqId_16923_20	10707	-0.0185557	0.0089807	0.038837		16923-20	Profilin II	Profilin-2	P35080	PFN2
invn_SeqId_11516_7	10707	0.0180917	0.0087564	0.0388415		11516-7	FABPL	Fatty acid-binding protein, liver	P07148	FABP1
invn_SeqId_2677_1	10707	-0.0180052	0.0087261	0.0391001		2677-1	ERBB1	Epidermal growth factor receptor	P00533	EGFR
invn_SeqId_2247_20	10707	-0.018185	0.0088179	0.0392051		2247-20	EG-VEGF	Prokineticin-1	P58294	PROK1
invn_SeqId_17696_1	10707	0.0184156	0.0089402	0.039435		17696-1	TIRP	TIR domain-containing adapter molecule 2	Q86XR7	TICAM2
invn_SeqId_11667_29	10707	-0.018479	0.0089737	0.0394954		11667-29	TENC1	Tensin-2	Q63HR2	TNS2
invn_SeqId_8065_245	10707	-0.0183978	0.0089386	0.0395914		8065-245	PATE4	Prostate and testis expressed protein 4	P0C8F1	PATE4
invn_SeqId_8402_22	10707	0.0183737	0.0089306	0.0396731		8402-22	CYTL1	Cytokine-like protein 1	Q9NRR1	CYTL1
invn_SeqId_11270_17	10707	0.018237	0.0088709	0.0398232		11270-17	CHC10	Coiled-coil-helix-coiled-coil-helix domain-containing protein 10, mitochondrial	Q8WYQ3	CHCHD10
invn_SeqId_15516_12	10707	-0.0183753	0.0089424	0.0399172		15516-12	SAA-4	Serum amyloid A-4 protein	P35542	SAA4
invn_SeqId_3435_53	10707	0.0183344	0.0089242	0.039956		3435-53	FN1.4	Fibronectin Fragment 4	P02751	FN1
invn_SeqId_14153_8	10707	0.0182254	0.0088721	0.0399768		14153-8	Ephrin-A3	Ephrin-A3	P52797	EFNA3
invn_SeqId_19109_32	10707	-0.0179837	0.0087812	0.0405867		19109-32	TCAL8	Transcription elongation factor A protein-like 8	Q8IYN2	TCEAL8
invn_SeqId_11193_27	10707	0.0184453	0.0090066	0.0405871		11193-27	HNF1A	Hepatocyte nuclear factor 1-alpha	P20823	HNF1A
invn_SeqId_12439_67	10707	-0.0181627	0.0088746	0.0407214		12439-67	ISGF3	Interferon regulatory factor 9	Q00978	IRF9
invn_SeqId_4145_58	10707	0.018277	0.008936	0.0408474	1	4145-58	Neurotrophin-3	Neurotrophin-3	P20783	NTF3
invn_SeqId_15511_37	10707	0.0176398	0.0086469	0.0413746		15511-37	NPTXR	Neuronal pentraxin receptor	O95502	NPTXR
invn_SeqId_13713_164	10707	0.0168197	0.008249	0.0414745		13713-164	SC22A	Vesicle-trafficking protein SEC22a	Q96IW7	SEC22A
invn_SeqId_8309_12	10707	-0.0180972	0.0088796	0.0415664		8309-12	HYAL1	Hyaluronidase-1	Q12794	HYAL1
invn_SeqId_4482_66	10707	-0.0181275	0.00892	0.0421548		4482-66	C5b, 6 Complex	Complement C5b-C6 complex	P01031|P13671	C5|C6
invn_SeqId_8250_2	10707	-0.0182587	0.0089954	0.0424035		8250-2	PTPRJ	Receptor-type tyrosine-protein phosphatase eta	Q12913	PTPRJ
invn_SeqId_6948_82	10707	0.0183188	0.0090404	0.0427569		6948-82	FIG4	Polyphosphoinositide phosphatase	Q92562	FIG4
invn_SeqId_7891_45	10707	-0.0173979	0.0085886	0.0428194		7891-45	UGT 1A6	UDP-glucuronosyltransferase 1-6	P19224	UGT1A6
invn_SeqId_5358_3	10707	0.0181352	0.0089536	0.0428457		5358-3	OMD	Osteomodulin	Q99983	OMD
invn_SeqId_19438_68	10707	0.01684	0.0083232	0.04307		19438-68	SYF2	Pre-mRNA-splicing factor SYF2	O95926	SYF2
invn_SeqId_3206_4	10707	-0.0173447	0.0085749	0.0431258		3206-4	LYVE1	Lymphatic vessel endothelial hyaluronic acid receptor 1	Q9Y5Y7	LYVE1
invn_SeqId_16763_11	10707	-0.0182101	0.0090065	0.0432124		16763-11	LECT2	Leukocyte cell-derived chemotaxin-2	O14960	LECT2
invn_SeqId_5581_28	10707	-0.0166405	0.0082438	0.0435587		5581-28	FGL1	Fibrinogen-like protein 1	Q08830	FGL1
invn_SeqId_8989_40	10707	-0.0158155	0.0078426	0.0437596		8989-40	SCUB1	Signal peptide, CUB and EGF-like domain-containing protein 1	Q8IWY4	SCUBE1
invn_SeqId_3714_49	10707	0.0168703	0.0083673	0.0438023		3714-49	CK-MB	Creatine kinase M-type:Creatine kinase B-type heterodimer	P06732|P12277	CKB|CKM
invn_SeqId_2925_9	10707	-0.0172904	0.0085958	0.0442977		2925-9	PAI-1	Plasminogen activator inhibitor 1	P05121	SERPINE1
invn_SeqId_6077_63	10707	-0.0180437	0.0089891	0.0447457		6077-63	CECR1	Adenosine deaminase CECR1	Q9NZK5	CECR1
invn_SeqId_2765_4	10707	0.015856	0.0079334	0.0456738		2765-4	GDF-11/8	Growth/differentiation factor 11/8	O95390|O14793	GDF11|MSTN
invn_SeqId_11196_31	10707	0.0179397	0.0089844	0.0458773		11196-31	Collagen alpha-3(VI)	Collagen alpha-3(VI) chain	P12111	COL6A3
invn_SeqId_15535_3	10707	0.0177706	0.0089083	0.0460858		15535-3	Marapsin	Serine protease 27	Q9BQR3	PRSS27
invn_SeqId_11129_66	10707	0.0179134	0.008993	0.0464044		11129-66	BMP15	Bone morphogenetic protein 15	O95972	BMP15
invn_SeqId_12437_18	10707	0.0177265	0.0089035	0.0465117		12437-18	ULK3	Serine/threonine-protein kinase ULK3	Q6PHR2	ULK3
invn_SeqId_18277_28	10707	0.0178068	0.0089461	0.0465655		18277-28	TRIA1	TP53-regulated inhibitor of apoptosis 1	O43715	TRIAP1
invn_SeqId_10455_196	10707	-0.0179135	0.0090149	0.0469374		10455-196	IL-31	Interleukin-31	Q6EBC2	IL31
invn_SeqId_9319_59	10707	-0.0178666	0.0089932	0.0469841		9319-59	TMED4	Transmembrane emp24 domain-containing protein 4	Q7Z7H5	TMED4
invn_SeqId_2617_56	10707	-0.01644	0.0082804	0.0471244		2617-56	ERBB3	Receptor tyrosine-protein kinase erbB-3	P21860	ERBB3
invn_SeqId_8800_14	10707	-0.0178591	0.008996	0.0471448		8800-14	TTC17	Tetratricopeptide repeat protein 17	Q96AE7	TTC17
invn_SeqId_5658_64	10707	-0.0175339	0.0088377	0.0472829		5658-64	coagulation factor XIII B	Coagulation factor XIII B chain	P05160	F13B
invn_SeqId_5749_53	10707	0.0177074	0.0089568	0.0480714		5749-53	COL	Colipase	P04118	CLPS
invn_SeqId_8535_102	10707	0.0173955	0.008806	0.0482466		8535-102	Dermokine	Dermokine	Q6E0U4	DMKN
invn_SeqId_9076_25	10707	0.0171844	0.0087131	0.0486063		9076-25	PENK	Proenkephalin-A	P01210	PENK
invn_SeqId_11302_237	10707	0.0170663	0.0086571	0.0487069		11302-237	TENR	Tenascin-R	Q92752	TNR
invn_SeqId_10589_7	10707	0.0177657	0.0090125	0.048723		10589-7	RET1L	Retinoic acid early transcript 1L protein	Q5VY80	RAET1L
invn_SeqId_19126_4	10707	0.0169308	0.0085896	0.0487405		19126-4	C20orf77	Regulation of nuclear pre-mRNA domain-containing protein 1B	Q9NQG5	RPRD1B
invn_SeqId_16612_28	10707	-0.0175148	0.0088884	0.0488053		16612-28	SDC3	Syndecan-3	O75056	SDC3
invn_SeqId_18830_1	10707	0.0169001	0.0085852	0.0490343		18830-1	Omentin	Intelectin-1	Q8WWA0	ITLN1
invn_SeqId_10939_16	10707	0.0177616	0.0090245	0.049077		10939-16	PKHA4	Pleckstrin homology domain-containing family A member 4	Q9H4M7	PLEKHA4
invn_SeqId_8780_2	10707	0.0172037	0.0087432	0.049133		8780-2	PCD10	Protocadherin-10	Q9P2E7	PCDH10
invn_SeqId_8967_6	10707	0.0171051	0.0086935	0.0491417		8967-6	DUS26	Dual specificity protein phosphatase 26	Q9BV47	DUSP26
invn_SeqId_10761_5	10707	0.0168345	0.0085637	0.0493477		10761-5	TMED2	Transmembrane emp24 domain-containing protein 2	Q15363	TMED2
invn_SeqId_7853_19	10707	0.0166138	0.0084637	0.0496785		7853-19	SCO1	Protein SCO1 homolog, mitochondrial	O75880	SCO1
invn_SeqId_11231_12	10707	-0.0174602	0.0089017	0.0498516		11231-12	ADXL	Adrenodoxin-like protein, mitochondrial	Q6P4F2	FDX1L
invn_SeqId_7115_5	10707	-0.0173986	0.0088749	0.0499721		7115-5	Semenogelin	Semenogelin-1	P04279	SEMG1
invn_SeqId_7045_4	10707	0.0176703	0.0090198	0.0501316		7045-4	BNIP3	BCL2/adenovirus E1B 19 kDa protein-interacting protein 3	Q12983	BNIP3
invn_SeqId_4328_2	10707	0.0164722	0.008424	0.0505612		4328-2	BOC	Brother of CDO	Q9BWV1	BOC
invn_SeqId_15455_40	10707	0.0172921	0.0088602	0.0510051		15455-40	ADA15	Disintegrin and metalloproteinase domain-containing protein 15	Q13444	ADAM15
invn_SeqId_5879_51	10707	-0.0165196	0.0084697	0.0511516		5879-51	Dynactin subunit 2	Dynactin subunit 2	Q13561	DCTN2
invn_SeqId_17832_12	10707	0.0171291	0.0087902	0.0513633		17832-12	IDI2	Isopentenyl-diphosphate delta-isomerase 2	Q9BXS1	IDI2
invn_SeqId_8832_55	10707	0.017112	0.0088037	0.0519542		8832-55	BST-2	Bone marrow stromal antigen 2	Q10589	BST2
invn_SeqId_11514_196	10707	0.0164356	0.0084565	0.0519759		11514-196	CD59	CD59 glycoprotein	P13987	CD59
invn_SeqId_9565_6	10707	0.0156056	0.0080562	0.0527621		9565-6	PAWR	PRKC apoptosis WT1 regulator protein	Q96IZ0	PAWR
invn_SeqId_8099_42	10707	0.0163371	0.0084601	0.0535008		8099-42	SPON2	Spondin-2	Q9BUD6	SPON2
invn_SeqId_12018_84	10707	0.016294	0.0084437	0.0536658		12018-84	TPK1	Thiamin pyrophosphokinase 1	Q9H3S4	TPK1
invn_SeqId_16607_78	10707	0.0170999	0.0088683	0.0538561		16607-78	Gelsolin	Gelsolin	P06396	GSN
invn_SeqId_15304_1	10707	0.017005	0.0088472	0.0546238		15304-1	PAP1	Regenerating islet-derived protein 3-alpha	Q06141	REG3A
invn_SeqId_5124_69	10707	0.0167278	0.0087042	0.0546572	1	5124-69	sICAM-5	Intercellular adhesion molecule 5	Q9UMF0	ICAM5
invn_SeqId_4342_10	10707	-0.0172739	0.0090217	0.0555564		4342-10	sICAM-1	Intercellular adhesion molecule 1	P05362	ICAM1
invn_SeqId_12855_16	10707	0.0158418	0.0082757	0.0556142		12855-16	CT032	Cas scaffolding protein family member 4	Q9NQ75	CASS4
invn_SeqId_2967_8	10707	-0.0171601	0.0089665	0.0556717		2967-8	VCAM-1	Vascular cell adhesion protein 1	P19320	VCAM1
invn_SeqId_5583_62	10707	0.0170947	0.0089433	0.0559719		5583-62	RYK	Tyrosine-protein kinase RYK	P34925	RYK
invn_SeqId_8044_90	10707	0.0164817	0.0086236	0.056002		8044-90	XG	Glycoprotein Xg	P55808	XG
invn_SeqId_12790_10	10707	-0.0170733	0.0089351	0.0560566		12790-10	CCD51	Coiled-coil domain-containing protein 51	Q96ER9	CCDC51
invn_SeqId_15635_4	10707	0.016295	0.0085329	0.0562023	1	15635-4	SMOC2	SPARC-related modular calcium-binding protein 2	Q9H3U7	SMOC2
invn_SeqId_13499_30	10707	0.0170699	0.0089446	0.0563646		13499-30	Coagulation Factor VIII	Coagulation Factor VIII	P00451	F8
invn_SeqId_12626_6	10707	-0.0171752	0.0090028	0.0564479		12626-6	SENP7	Sentrin-specific protease 7	Q9BQF6	SENP7
invn_SeqId_19496_1	10707	0.0161633	0.0084848	0.0568113		19496-1	NPL	N-acetylneuraminate lyase	Q9BXD5	NPL
invn_SeqId_6439_59	10707	-0.0171013	0.0089812	0.0569218		6439-59	CN093	Uncharacterized protein C14orf93	Q9H972	C14orf93
invn_SeqId_15466_30	10707	-0.0171608	0.0090148	0.0569846		15466-30	CO9A1	Collagen alpha-1(IX) chain	P20849	COL9A1
invn_SeqId_4562_1	10707	-0.0171037	0.0089886	0.0570915		4562-1	NXPH1	Neurexophilin-1	P58417	NXPH1
invn_SeqId_14634_13	10707	0.0169602	0.0089133	0.0570931		14634-13	LSHR	Lutropin-choriogonadotropic hormone receptor	P22888	LHCGR
invn_SeqId_5494_52	10707	0.0168433	0.008852	0.0570975		5494-52	RUXF	Small nuclear ribonucleoprotein F	P62306	SNRPF
invn_SeqId_5957_30	10707	0.0167476	0.0088063	0.0572277		5957-30	Somatostatin-28	Somatostatin-28	P61278	SST
invn_SeqId_12403_30	10707	0.0163511	0.0086001	0.0572922		12403-30	RB39B	Ras-related protein Rab-39B	Q96DA2	RAB39B
invn_SeqId_6947_4	10707	-0.0166848	0.008777	0.0573341		6947-4	SIA10	Type 2 lactosamine alpha-2,3-sialyltransferase	Q9Y274	ST3GAL6
invn_SeqId_8093_13	10707	-0.0168532	0.0088694	0.0574384		8093-13	K1161	Uncharacterized family 31 glucosidase KIAA1161	Q6NSJ0	KIAA1161
invn_SeqId_11696_7	10707	0.0162083	0.0085415	0.0577757		11696-7	RABP2	Cellular retinoic acid-binding protein 2	P29373	CRABP2
invn_SeqId_16899_59	10707	0.0169432	0.0089324	0.0578772		16899-59	OSBL9	Oxysterol-binding protein-related protein 9	Q96SU4	OSBPL9
invn_SeqId_3082_9	10707	-0.0169684	0.0089476	0.0579305		3082-9	ULBP-2	NKG2D ligand 2	Q9BZM5	ULBP2
invn_SeqId_8000_17	10707	0.0170905	0.0090156	0.0580325		8000-17	KI2LA	Killer cell immunoglobulin-like receptor 2DL5A	Q8N109	KIR2DL5A
invn_SeqId_9102_28	10707	0.016191	0.0085442	0.0581243		9102-28	ZFY27	Protrudin	Q5T4F4	ZFYVE27
invn_SeqId_6168_11	10707	0.0168708	0.0089152	0.0584686		6168-11	p53 R175H	Cellular tumor antigen p53 R175H mutant	P04637	TP53
invn_SeqId_18308_30	10707	0.0161802	0.0085539	0.0585772		18308-30	STXB6	Syntaxin-binding protein 6	Q8NFX7	STXBP6
invn_SeqId_6022_57	10707	0.0161316	0.0085291	0.0586042		6022-57	NELL2	Protein kinase C-binding protein NELL2	Q99435	NELL2
invn_SeqId_9256_78	10707	0.0165887	0.008779	0.0588403		9256-78	NPTX1	Neuronal pentraxin-1	Q15818	NPTX1
invn_SeqId_9578_263	10707	-0.0167546	0.0088747	0.0590667		9578-263	MANS4	MANSC domain-containing protein 4	A6NHS7	MANSC4
invn_SeqId_9994_217	10707	0.0162306	0.0086123	0.0595141		9994-217	ATP4B	Potassium-transporting ATPase subunit beta	P51164	ATP4B
invn_SeqId_18404_22	10707	0.0166352	0.0088285	0.0595573		18404-22	ANR54	Ankyrin repeat domain-containing protein 54	Q6NXT1	ANKRD54
invn_SeqId_6408_2	10707	-0.01659	0.0088118	0.0597681		6408-2	INHBC	Inhibin beta C chain	P55103	INHBC
invn_SeqId_12387_7	10707	0.016731	0.0088923	0.0599287		12387-7	PDLI4	PDZ and LIM domain protein 4	P50479	PDLIM4
invn_SeqId_6896_3	10707	-0.0163473	0.0086924	0.0600461		6896-3	CA162	Transmembrane protein C1orf162	Q8NEQ5	C1orf162
invn_SeqId_12576_21	10707	0.0168142	0.008945	0.0601707		12576-21	MAGE-3	Melanoma-associated antigen 3	P43357	MAGEA3
invn_SeqId_5463_22	10707	0.0158115	0.008419	0.0603997		5463-22	GAS1	Growth arrest-specific protein 1	P54826	GAS1
invn_SeqId_6605_17	10707	-0.0157944	0.0084113	0.0604405	1	6605-17	IGFALS	Insulin-like growth factor-binding protein complex acid labile subunit	P35858	IGFALS
invn_SeqId_5347_59	10707	-0.016797	0.0089464	0.0604728		5347-59	Cyclin B1	G2/mitotic-specific cyclin-B1	P14635	CCNB1
invn_SeqId_19357_11	10707	0.0164328	0.0087559	0.0605784		19357-11	VAMP7	Vesicle-associated membrane protein 7	P51809	VAMP7
invn_SeqId_5462_62	10707	-0.0157211	0.0083842	0.0608065		5462-62	Ficolin-3	Ficolin-3	O75636	FCN3
invn_SeqId_12808_103	10707	0.0167547	0.0089426	0.0610139		12808-103	CHSP1	Calcium-regulated heat-stable protein 1	Q9Y2V2	CARHSP1
invn_SeqId_3091_70	10707	0.0168025	0.0089693	0.0610479		3091-70	Aurora kinase A	Aurora kinase A	O14965	AURKA
invn_SeqId_2828_82	10707	-0.0159424	0.0085218	0.0614025		2828-82	HAI-1	Kunitz-type protease inhibitor 1	O43278	SPINT1
invn_SeqId_11709_29	10707	0.0163837	0.0087693	0.0617481		11709-29	CPT1B	Carnitine O-palmitoyltransferase 1, muscle isoform	Q92523	CPT1B
invn_SeqId_7142_5	10707	0.0164489	0.0088059	0.0617968		7142-5	CBPN	Carboxypeptidase N catalytic chain	P15169	CPN1
invn_SeqId_5060_62	10707	-0.0165534	0.0088704	0.0620508		5060-62	B7-H1	Programmed cell death 1 ligand 1	Q9NZQ7	CD274
invn_SeqId_3029_52	10707	0.0167511	0.0089792	0.0621311		3029-52	DC-SIGN	CD209 antigen	Q9NNX6	CD209
invn_SeqId_8890_9	10707	0.0151967	0.0081527	0.0623484		8890-9	T132B	Transmembrane protein 132B	Q14DG7	TMEM132B
invn_SeqId_9869_28	10707	0.015496	0.0083173	0.0624757		9869-28	NF-kappa-B p105	Nuclear factor NF-kappa-B p105 subunit	P19838	NFKB1
invn_SeqId_15634_139	10707	-0.0168057	0.009023	0.0625537		15634-139	SLIT1	Slit homolog 1 protein	O75093	SLIT1
invn_SeqId_3362_61	10707	0.0157204	0.0084407	0.0625657		3362-61	CRDL1	Chordin-like protein 1	Q9BU40	CHRDL1
invn_SeqId_13568_30	10707	0.0159268	0.0085838	0.0635584		13568-30	PSMD4	26S proteasome non-ATPase regulatory subunit 4	P55036	PSMD4
invn_SeqId_11989_35	10707	0.0164171	0.0088537	0.0637294		11989-35	EMC1	ER membrane protein complex subunit 1	Q8N766	EMC1
invn_SeqId_5002_76	10707	0.0166265	0.008971	0.0638597		5002-76	MMP-14	Matrix metalloproteinase-14	P50281	MMP14
invn_SeqId_5927_4	10707	0.0166498	0.0089931	0.0641384		5927-4	WISP-3	WNT1-inducible-signaling pathway protein 3	O95389	WISP3
invn_SeqId_2212_69	10707	-0.0152816	0.0082571	0.0642371		2212-69	tPA	Tissue-type plasminogen activator	P00750	PLAT
invn_SeqId_12627_97	10707	0.0165621	0.0089716	0.064911		12627-97	ATG7	Ubiquitin-like modifier-activating enzyme ATG7	O95352	ATG7
invn_SeqId_10974_20	10707	0.015521	0.0084086	0.0649418		10974-20	ISK7	Serine protease inhibitor Kazal-type 7	P58062	SPINK7
invn_SeqId_6510_56	10707	0.0163609	0.0088713	0.0651736		6510-56	RN128	E3 ubiquitin-protein ligase RNF128	Q8TEB7	RNF128
invn_SeqId_18231_147	10707	0.0158249	0.0085871	0.0653765		18231-147	PRND	Prion-like protein doppel	Q9UKY0	PRND
invn_SeqId_11494_4	10707	0.0163718	0.0089172	0.066387		11494-4	ELL2	RNA polymerase II elongation factor ELL2	O00472	ELL2
invn_SeqId_8323_163	10707	0.0160583	0.0087633	0.0669122		8323-163	TFF3	Trefoil factor 3	Q07654	TFF3
invn_SeqId_14132_21	10707	0.0155058	0.0084829	0.0675944		14132-21	HHLA2	HERV-H LTR-associating protein 2	Q9UM44	HHLA2
invn_SeqId_17427_26	10707	-0.0161318	0.0088267	0.0676351		17427-26	NLGN3	Neuroligin-3	Q9NZ94	NLGN3
invn_SeqId_5069_9	10707	0.0162545	0.0089043	0.067959		5069-9	DAF	Complement decay-accelerating factor	P08174	CD55
invn_SeqId_9963_19	10707	0.0158439	0.0086817	0.068032		9963-19	PCDBA	Protocadherin beta-10	Q9UN67	PCDHB10
invn_SeqId_4992_49	10707	-0.0164028	0.0090002	0.0684082		4992-49	GRN	Granulins	P28799	GRN
invn_SeqId_9288_7	10707	0.0150954	0.0082928	0.0687414		9288-7	FKBP7	Peptidyl-prolyl cis-trans isomerase FKBP7	Q9Y680	FKBP7
invn_SeqId_17671_58	10707	-0.016159	0.0088955	0.069315		17671-58	ING4	Inhibitor of growth protein 4	Q9UNL4	ING4
invn_SeqId_19144_9	10707	0.0151396	0.0083395	0.0694884		19144-9	ITF2	Transcription factor 4	P15884	TCF4
invn_SeqId_18337_4	10707	-0.0163183	0.0089906	0.0695451		18337-4	GMDS	GDP-mannose 4,6 dehydratase	O60547	GMDS
invn_SeqId_2773_50	10707	-0.0162658	0.0089639	0.069615		2773-50	IL-10	Interleukin-10	P22301	IL10
invn_SeqId_14100_63	10707	-0.0160194	0.0088367	0.069887		14100-63	C1QC	Complement C1q subcomponent subunit C	P02747	C1QC
invn_SeqId_5739_75	10707	0.0161327	0.0089033	0.0700148		5739-75	KTDAP	Keratinocyte differentiation-associated protein	P60985	KRTDAP
invn_SeqId_7835_2	10707	0.0156909	0.008663	0.070128		7835-2	BNI3L	BCL2/adenovirus E1B 19 kDa protein-interacting protein 3-like	O60238	BNIP3L
invn_SeqId_8687_26	10707	-0.0162501	0.0089894	0.0706834		8687-26	T106B	Transmembrane protein 106B	Q9NUM4	TMEM106B
invn_SeqId_10924_258	10707	0.0159606	0.0088361	0.0709007		10924-258	NEUFC	Neuferricin	Q8WUJ1	CYB5D2
invn_SeqId_18312_68	10707	0.016167	0.0089528	0.0709767		18312-68	NDRG3	Protein NDRG3	Q9UGV2	NDRG3
invn_SeqId_5843_60	10707	0.0156871	0.0086899	0.0710699		5843-60	NG36	Histone-lysine N-methyltransferase EHMT2	Q96KQ7	EHMT2
invn_SeqId_13672_3	10707	0.0160146	0.008876	0.0712187		13672-3	HSP76	Heat shock 70 kDa protein 6	P17066	HSPA6
invn_SeqId_17857_6	10707	-0.0158789	0.0088011	0.0712283		17857-6	ACADL	Long-chain specific acyl-CoA dehydrogenase, mitochondrial	P28330	ACADL
invn_SeqId_8107_12	10707	-0.0162501	0.0090117	0.0713799		8107-12	TM234	Transmembrane protein 234	Q8WY98	TMEM234
invn_SeqId_10798_4	10707	0.0161141	0.0089377	0.0714257		10798-4	CLM2	CMRF35-like molecule 2	Q496F6	CD300E
invn_SeqId_4831_4	10707	0.0154265	0.0085603	0.0715605		4831-4	sL-Selectin	L-Selectin	P14151	SELL
invn_SeqId_5223_59	10707	0.0160597	0.0089128	0.0715952		5223-59	GCKR	Glucokinase regulatory protein	Q14397	GCKR
invn_SeqId_14226_120	10707	0.01598	0.0088936	0.0723958		14226-120	BHMT2	S-methylmethionine--homocysteine S-methyltransferase BHMT2	Q9H2M3	BHMT2
invn_SeqId_10521_10	10707	0.0152525	0.0084908	0.0724647		10521-10	MXRA8	Matrix-remodeling-associated protein 8	Q9BRK3	MXRA8
invn_SeqId_10015_119	10707	0.0143376	0.0079843	0.0725659		10015-119	KCAB2	Voltage-gated potassium channel subunit beta-2	Q13303	KCNAB2
invn_SeqId_5201_50	10707	-0.0158944	0.0088555	0.0727023		5201-50	PDE9A	High affinity cGMP-specific 3',5'-cyclic phosphodiesterase 9A	O76083	PDE9A
invn_SeqId_11248_43	10707	0.0146531	0.0081642	0.0727132		11248-43	HEM4	Uroporphyrinogen-III synthase	P10746	UROS
invn_SeqId_18158_45	10707	0.0161986	0.0090329	0.0729554		18158-45	Caspase-8	Caspase-8	Q14790	CASP8
invn_SeqId_7060_2	10707	0.0161253	0.0089984	0.0731564		7060-2	ERO1A	ERO1-like protein alpha	Q96HE7	ERO1L
invn_SeqId_8011_96	10707	-0.0161317	0.0090037	0.073213		8011-96	PAPL	Iron/zinc purple acid phosphatase-like protein	Q6ZNF0	PAPL
invn_SeqId_7808_5	10707	0.0154362	0.0086272	0.0736026		7808-5	GLCE	D-glucuronyl C5-epimerase	O94923	GLCE
invn_SeqId_11352_42	10707	0.0159466	0.0089186	0.0738017		11352-42	TITIN	Titin	Q8WZ42	TTN
invn_SeqId_9267_2	10707	-0.0159889	0.0089538	0.0741758		9267-2	CBPA4	Carboxypeptidase A4	Q9UI42	CPA4
invn_SeqId_19557_3	10707	-0.0153839	0.0086209	0.0743724		19557-3	KLOTB	Beta-klotho	Q86Z14	KLB
invn_SeqId_12401_3	10707	0.0148228	0.0083098	0.0744897		12401-3	STALP	AMSH-like protease	Q96FJ0	STAMBPL1
invn_SeqId_3296_92	10707	0.0157168	0.008824	0.0749175		3296-92	CNTN2	Contactin-2	Q02246	CNTN2
invn_SeqId_19225_11	10707	-0.0156052	0.008768	0.075141		19225-11	BLNK	B-cell linker protein	Q8WV28	BLNK
invn_SeqId_12620_3	10707	0.0151347	0.0085079	0.0752852		12620-3	Septin-11	Septin-11	Q9NVA2	11-Sep
invn_SeqId_13042_7	10707	0.0155108	0.0087381	0.075916		13042-7	KCA10	Potassium voltage-gated channel subfamily A member 10	Q16322	KCNA10
invn_SeqId_5643_2	10707	0.0157657	0.0088828	0.0759504		5643-2	LCN8	Epididymal-specific lipocalin-8	Q6JVE9	LCN8
invn_SeqId_14150_7	10707	-0.0157607	0.008885	0.076116	1	14150-7	IL-1F6	Interleukin-36 alpha	Q9UHA7	IL36A
invn_SeqId_3798_71	10707	-0.0158495	0.008939	0.0762442		3798-71	Carbonic anhydrase 9	Carbonic anhydrase 9	Q16790	CA9
invn_SeqId_3232_28	10707	-0.0146684	0.0082788	0.0764571		3232-28	TrATPase	Tartrate-resistant acid phosphatase type 5	P13686	ACP5
invn_SeqId_6574_11	10707	-0.0158379	0.0089404	0.0765044		6574-11	FAIM3	Fas apoptotic inhibitory molecule 3	O60667	FAIM3
invn_SeqId_3403_1	10707	0.0157756	0.0089076	0.0765848		3403-1	TPSB2	Tryptase beta-2	P20231	TPSB2
invn_SeqId_7105_7	10707	0.014654	0.0082797	0.0767746		7105-7	CABL2	CDK5 and ABL1 enzyme substrate 2	Q9BTV7	CABLES2
invn_SeqId_11354_21	10707	0.0146922	0.0083051	0.0769153		11354-21	Phospholipase C-beta-1	1-phosphatidylinositol 4,5-bisphosphate phosphodiesterase beta-1	Q9NQ66	PLCB1
invn_SeqId_7066_199	10707	-0.0158053	0.0089392	0.0770753		7066-199	F209B	Protein FAM209B	Q5JX69	FAM209B
invn_SeqId_12800_5	10707	0.0147062	0.0083224	0.0772473		12800-5	TPPP2	Tubulin polymerization-promoting protein family member 2	P59282	TPPP2
invn_SeqId_3009_3	10707	0.0158146	0.0089529	0.077355	1	3009-3	TGF-b R III	Transforming growth factor beta receptor type 3	Q03167	TGFBR3
invn_SeqId_8357_43	10707	-0.0154378	0.0087414	0.077413		8357-43	ST4A1	Sulfotransferase 4A1	Q9BR01	SULT4A1
invn_SeqId_17702_53	10707	0.0155173	0.0087924	0.077616		17702-53	UGT 1A1	UDP-glucuronosyltransferase 1-1	P22309	UGT1A1
invn_SeqId_6520_87	10707	0.0156726	0.0088895	0.0779212		6520-87	MGP	Matrix Gla protein	P08493	MGP
invn_SeqId_7006_4	10707	-0.0153787	0.0087256	0.078015		7006-4	COPA1	Collagen alpha-1(XXV) chain	Q9BXS0	COL25A1
invn_SeqId_12727_7	10707	0.0151105	0.0085931	0.0787		12727-7	FPRP	Prostaglandin F2 receptor negative regulator	Q9P2B2	PTGFRN
invn_SeqId_6151_18	10707	0.014624	0.0083192	0.0788021		6151-18	MP2K3	Dual specificity mitogen-activated protein kinase kinase 3	P46734	MAP2K3
invn_SeqId_3431_54	10707	0.0150218	0.0085492	0.0789314		3431-54	EphA1	Ephrin type-A receptor 1	P21709	EPHA1
invn_SeqId_13573_5	10707	0.0148789	0.00847	0.0790045		13573-5	p21-ARC	Actin-related protein 2/3 complex subunit 3	O15145	ARPC3
invn_SeqId_10419_1	10707	0.0151528	0.0086549	0.0800152	1	10419-1	SCAR5	Scavenger receptor class A member 5	Q6ZMJ2	SCARA5
invn_SeqId_13575_40	10707	-0.0157263	0.0089854	0.0801118		13575-40	DVL2	Segment polarity protein dishevelled homolog DVL-2	O14641	DVL2
invn_SeqId_12688_115	10707	0.0140623	0.008039	0.0802756		12688-115	KS6A6	Ribosomal protein S6 kinase alpha-6	Q9UK32	RPS6KA6
invn_SeqId_7983_1	10707	-0.0157402	0.0090014	0.0803825		7983-1	PCDGM	Protocadherin gamma-C5	Q9Y5F6	PCDHGC5
invn_SeqId_5764_4	10707	-0.0152734	0.0087713	0.0816599		5764-4	GALT2	Polypeptide N-acetylgalactosaminyltransferase 2	Q10471	GALNT2
invn_SeqId_6402_8	10707	-0.0157001	0.0090168	0.0816757		6402-8	PILRA isoform FDF03-deltaTM	Paired immunoglobulin-like type 2 receptor alpha isoform FDF03-deltaTM	Q9UKJ1	PILRA
invn_SeqId_16613_3	10707	-0.0155881	0.0089595	0.0819151		16613-3	CAD17	Cadherin-17	Q12864	CDH17
invn_SeqId_7215_18	10707	0.0152959	0.0087959	0.0820668		7215-18	NADH-cytochrome b5 reductase	NADH-cytochrome b5 reductase 3	P00387	CYB5R3
invn_SeqId_6907_17	10707	-0.0153367	0.0088233	0.0822061		6907-17	TMC5A	Transmembrane and coiled-coil domain-containing protein 5A	Q8N6Q1	TMCO5A
invn_SeqId_6962_5	10707	-0.0150565	0.0086749	0.0826586		6962-5	DRB3	HLA class II histocompatibility antigen, DR beta 3 chain	P79483	HLA-DRB3
invn_SeqId_17747_45	10707	0.0155242	0.0089484	0.0827952		17747-45	TRAF1	TNF receptor-associated factor 1	Q13077	TRAF1
invn_SeqId_5440_26	10707	0.0145214	0.0083898	0.0835095	1	5440-26	Troponin I, skeletal, fast twitch	Troponin I, fast skeletal muscle	P48788	TNNI2
invn_SeqId_19388_2	10707	0.015557	0.0089918	0.0836354		19388-2	Cadherin-12	Cadherin-12	P55289	CDH12
invn_SeqId_11194_6	10707	-0.0155313	0.008977	0.0836392		11194-6	SIT1	Signaling threshold-regulating transmembrane adapter 1	Q9Y3P8	SIT1
invn_SeqId_6974_6	10707	-0.0154643	0.0089408	0.0837245		6974-6	HG2A	HLA class II histocompatibility antigen gamma chain	P04233	CD74
invn_SeqId_11152_46	10707	0.0150899	0.0087319	0.0839934		11152-46	kallikrein 13	Kallikrein-13	Q9UKR3	KLK13
invn_SeqId_13996_16	10707	0.0149132	0.0086329	0.0841097		13996-16	COAC	Phosphopantothenoylcysteine decarboxylase	Q96CD2	PPCDC
invn_SeqId_6584_1	10707	-0.0154371	0.0089375	0.084157		6584-1	SRCH	Sarcoplasmic reticulum histidine-rich calcium-binding protein	P23327	HRC
invn_SeqId_14597_5	10707	-0.0155081	0.0089934	0.0846682		14597-5	SEM6C	Semaphorin-6C	Q9H3T2	SEMA6C
invn_SeqId_11480_1	10707	-0.01543	0.0089771	0.0856747		11480-1	Aldehyde dehydrogenase, class 3	Aldehyde dehydrogenase, dimeric NADP-preferring	P30838	ALDH3A1
invn_SeqId_7085_81	10707	0.014837	0.0086361	0.0858238		7085-81	CDSN	Corneodesmosin	Q15517	CDSN
invn_SeqId_3030_3	10707	0.0149188	0.0087012	0.0864541		3030-3	DC-SIGNR	C-type lectin domain family 4 member M	Q9H2X3	CLEC4M
invn_SeqId_4878_3	10707	-0.0153172	0.0089376	0.0865955		4878-3	Coagulation Factor X	Coagulation Factor X	P00742	F10
invn_SeqId_10613_33	10707	0.0143791	0.0083911	0.0866282		10613-33	CASC4	Protein CASC4	Q6P4E1	CASC4
invn_SeqId_12475_48	10707	0.0137951	0.0080514	0.0866732		12475-48	CLIC5	Chloride intracellular channel protein 5	Q9NZA1	CLIC5
invn_SeqId_12463_7	10707	0.0152241	0.0088889	0.0867929		12463-7	KLH13	Kelch-like protein 13	Q9P2N7	KLHL13
invn_SeqId_15514_26	10707	-0.0147786	0.0086317	0.0869014		15514-26	Pseudocholinesterase	Cholinesterase	P06276	BCHE
invn_SeqId_16293_1	10707	0.0147468	0.0086142	0.0869417		16293-1	Growth hormone-releasing factor	Somatoliberin	P01286	GHRH
invn_SeqId_18342_2	10707	-0.014464	0.0084537	0.087117		18342-2	SERC	Phosphoserine aminotransferase	Q9Y617	PSAT1
invn_SeqId_4500_50	10707	0.0147198	0.0086154	0.0875658		4500-50	SCGF-alpha	Stem cell growth factor-alpha	Q9Y240	CLEC11A
invn_SeqId_14616_16	10707	-0.0149247	0.0087477	0.0880138		14616-16	ZN382	Zinc finger protein 382	Q96SR6	ZNF382
invn_SeqId_18177_49	10707	0.0152278	0.0089333	0.0882946		18177-49	ULA1	NEDD8-activating enzyme E1 regulatory subunit	Q13564	NAE1
invn_SeqId_6361_49	10707	0.0150076	0.008812	0.0885828		6361-49	PTPRR	Receptor-type tyrosine-protein phosphatase R	Q15256	PTPRR
invn_SeqId_3352_80	10707	0.0144802	0.0085046	0.0886676		3352-80	Carbonic anhydrase 6	Carbonic anhydrase 6	P23280	CA6
invn_SeqId_16913_8	10707	0.0150748	0.0088779	0.0895362	1	16913-8	RNT2	Ribonuclease T2	O00584	RNASET2
invn_SeqId_9038_12	10707	0.0146412	0.0086239	0.0895858		9038-12	JTB	Protein JTB	O76095	JTB
invn_SeqId_9453_12	10707	-0.0152549	0.0089873	0.089654		9453-12	VEGF-B	Vascular endothelial growth factor B	P49765	VEGFB
invn_SeqId_13457_33	10707	-0.0152762	0.0090012	0.0897035		13457-33	ELF5	ETS-related transcription factor Elf-5	Q9UKW6	ELF5
invn_SeqId_12734_112	10707	-0.015131	0.008918	0.0897852		12734-112	KIF22	Kinesin-like protein KIF22	Q14807	KIF22
invn_SeqId_9728_4	10707	0.0151583	0.0089387	0.0899512		9728-4	CIP1	E3 ubiquitin-protein ligase CCNB1IP1	Q9NPC3	CCNB1IP1
invn_SeqId_5708_1	10707	-0.0146373	0.0086436	0.0904026		5708-1	LEAP2	Liver-expressed antimicrobial peptide 2	Q969E1	LEAP2
invn_SeqId_19553_14	10707	0.0145966	0.0086222	0.0905014		19553-14	STX1a	Syntaxin-1A	Q16623	STX1A
invn_SeqId_14192_31	10707	0.0146798	0.0086721	0.0905279		14192-31	PDCL2	Phosducin-like protein 2	Q8N4E4	PDCL2
invn_SeqId_5651_50	10707	-0.0150554	0.0088944	0.0905462		5651-50	PSG7	Putative pregnancy-specific beta-1-glycoprotein 7	Q13046	PSG7
invn_SeqId_8814_33	10707	-0.0146879	0.0086878	0.0909377		8814-33	SAPL1	Proactivator polypeptide-like 1	Q6NUJ1	PSAPL1
invn_SeqId_13022_20	10707	-0.0148155	0.0087634	0.0909394		13022-20	P5I11	Tumor protein p53-inducible protein 11	O14683	TP53I11
invn_SeqId_10818_36	10707	0.0152649	0.0090309	0.0910008		10818-36	ASM	Sphingomyelin phosphodiesterase	P17405	SMPD1
invn_SeqId_7251_64	10707	0.0145257	0.0086009	0.0912766		7251-64	C1QT3	Complement C1q tumor necrosis factor-related protein 3	Q9BXJ4	C1QTNF3
invn_SeqId_16768_3	10707	0.0151856	0.0089922	0.0912942		16768-3	PLAK	Junction plakoglobin	P14923	JUP
invn_SeqId_5353_89	10707	0.0150493	0.0089119	0.0913112	1	5353-89	IL-1Ra	Interleukin-1 receptor antagonist protein	P18510	IL1RN
invn_SeqId_18267_74	10707	0.0146446	0.0086773	0.0914994		18267-74	CAR17	Caspase recruitment domain-containing protein 17	Q5XLA6	CARD17
invn_SeqId_10702_1	10707	0.0151644	0.008986	0.091525		10702-1	COSA1	Collagen alpha-1(XXVIII) chain	Q2UY09	COL28A1
invn_SeqId_7854_38	10707	0.0151904	0.0090146	0.0919998		7854-38	NR3L1	Natural cytotoxicity triggering receptor 3 ligand 1	Q68D85	NCR3LG1
invn_SeqId_12033_3	10707	0.0146989	0.0087306	0.092286		12033-3	BUB1	Mitotic checkpoint serine/threonine-protein kinase BUB1	O43683	BUB1
invn_SeqId_3221_54	10707	0.0143148	0.0085025	0.0922861		3221-54	SARP-2	Secreted frizzled-related protein 1	Q8N474	SFRP1
invn_SeqId_12851_5	10707	0.014414	0.008562	0.0923096		12851-5	DPOLM	DNA-directed DNA/RNA polymerase mu	Q9NP87	POLM
invn_SeqId_13711_10	10707	0.0150023	0.0089266	0.092864		13711-10	CLH1	Clathrin heavy chain 1	Q00610	CLTC
invn_SeqId_9412_52	10707	-0.0151709	0.0090286	0.092924		9412-52	Activin RIIB	Activin receptor type-2B	Q13705	ACVR2B
invn_SeqId_7778_104	10707	0.0141434	0.0084227	0.0931405		7778-104	BINCA	Caspase recruitment domain-containing protein 19	Q96LW7	C9orf89
invn_SeqId_10827_67	10707	-0.0149802	0.0089363	0.0937021		10827-67	LIGO3	Leucine-rich repeat and immunoglobulin-like domain-containing nogo receptor-interacting protein 3	P0C6S8	LINGO3
invn_SeqId_2997_8	10707	0.0144232	0.0086134	0.0940583		2997-8	JAM-B	Junctional adhesion molecule B	P57087	JAM2
invn_SeqId_4464_10	10707	-0.0148324	0.0088633	0.0942652		4464-10	Sialoadhesin	Sialoadhesin	Q9BZZ2	SIGLEC1
invn_SeqId_5478_50	10707	0.0145355	0.0086882	0.0943526		5478-50	PSMA	Glutamate carboxypeptidase 2	Q04609	FOLH1
invn_SeqId_19568_17	10707	0.0147741	0.008833	0.0944341		19568-17	IL-15	Interleukin-15	P40933	IL15
invn_SeqId_8999_19	10707	0.0142719	0.0085348	0.0945122		8999-19	CEAM3	Carcinoembryonic antigen-related cell adhesion molecule 3	P40198	CEACAM3
invn_SeqId_16751_15	10707	0.0144736	0.0086563	0.094546		16751-15	BNP	Natriuretic peptides B	P16860	NPPB
invn_SeqId_4479_14	10707	-0.0148621	0.0089026	0.0950659		4479-14	C1-Esterase Inhibitor	Plasma protease C1 inhibitor	P05155	SERPING1
invn_SeqId_13596_3	10707	0.0149183	0.0089378	0.0951219		13596-3	RB27B	Ras-related protein Rab-27B	O00194	RAB27B
invn_SeqId_3283_21	10707	0.0138668	0.0083138	0.0953605		3283-21	BGH3	Transforming growth factor-beta-induced protein ig-h3	Q15582	TGFBI
invn_SeqId_19190_4	10707	0.0141572	0.0084897	0.0954275		19190-4	UB2L6	Ubiquitin/ISG15-conjugating enzyme E2 L6	O14933	UBE2L6
invn_SeqId_3336_50	10707	-0.0132715	0.0079587	0.0954357		3336-50	TFPI	Tissue factor pathway inhibitor	P10646	TFPI
invn_SeqId_7127_3	10707	-0.0145095	0.0087017	0.0954557		7127-3	Apo A-II	Apolipoprotein A-II	P02652	APOA2
invn_SeqId_3486_58	10707	-0.0144182	0.008659	0.0959207		3486-58	b-ECGF	Fibroblast growth factor 1	P05230	FGF1
invn_SeqId_13926_1	10707	0.0141932	0.0085241	0.0959302		13926-1	RMI1	RecQ-mediated genome instability protein 1	Q9H9A7	RMI1
invn_SeqId_10569_28	10707	0.0145344	0.0087318	0.0960343		10569-28	MFAP2	Microfibrillar-associated protein 2
invn_SeqId_3339_33	10707	0.0142135	0.0085455	0.0962893		3339-33	TSP2	Thrombospondin-2	P35442	THBS2
invn_SeqId_7146_16	10707	0.0141231	0.0085061	0.0968729		7146-16	PDIA4	Protein disulfide-isomerase A4	P13667	PDIA4
invn_SeqId_10630_5	10707	0.0148815	0.0089658	0.0969818		10630-5	HTAI2	Oxidoreductase HTATIP2	Q9BUP3	HTATIP2
invn_SeqId_8946_38	10707	0.0149279	0.0089955	0.0970453		8946-38	NR1H4	Bile acid receptor	Q96RI1	NR1H4
invn_SeqId_13524_25	10707	0.0148861	0.0089712	0.0970792		13524-25	H6ST2	Heparan-sulfate 6-O-sulfotransferase 2	Q96MM7	HS6ST2
invn_SeqId_3343_1	10707	-0.0134074	0.0080861	0.09733		3343-1	Aminoacylase-1	Aminoacylase-1	Q03154	ACY1
invn_SeqId_19148_58	10707	0.0138118	0.0083367	0.0975987		19148-58	TIM8A	Mitochondrial import inner membrane translocase subunit Tim8 A	O60220	TIMM8A
invn_SeqId_2977_7	10707	0.0142884	0.0086305	0.0978411		2977-7	EDAR	Tumor necrosis factor receptor superfamily member EDAR	Q9UNE0	EDAR
invn_SeqId_10046_55	10707	-0.0145224	0.0087776	0.0980592		10046-55	cIAP-1	Baculoviral IAP repeat-containing protein 2	Q13490	BIRC2
invn_SeqId_13589_10	10707	0.0145884	0.0088217	0.0982162		13589-10	APBB3	Amyloid beta A4 precursor protein-binding family B member 3	O95704	APBB3
invn_SeqId_4128_27	10707	-0.0148703	0.0089974	0.0984174		4128-27	Eotaxin-2	C-C motif chemokine 24	O00175	CCL24
invn_SeqId_11277_23	10707	0.0129383	0.0078472	0.0992239	1	11277-23	ATF6A	Cyclic AMP-dependent transcription factor ATF-6 alpha	P18850	ATF6
invn_SeqId_14713_46	10707	0.0148646	0.0090175	0.0992957		14713-46	Azurocidin	Azurocidin	P20160	AZU1
invn_SeqId_2607_54	10707	-0.0144529	0.0087704	0.0993977		2607-54	CLF-1/CLC Complex	Cytokine receptor-like factor 1:Cardiotrophin-like cytokine factor 1 Complex	O75462|Q9UBD9	CRLF1|CLCF1
invn_SeqId_8923_94	10707	0.0142302	0.0086384	0.0995217		8923-94	GLTL1	Polypeptide N-acetylgalactosaminyltransferase 16	Q8N428	GALNT16
invn_SeqId_6491_59	10707	0.0138216	0.0083916	0.0995711		6491-59	kallikrein 15	Kallikrein-15	Q9H2R5	KLK15
invn_SeqId_14127_240	10707	0.0148017	0.0089869	0.0995813		14127-240	IFN-b	Interferon beta	P01574	IFNB1
invn_SeqId_6405_74	10707	0.0145921	0.00886	0.0995934		6405-74	PSG2	Pregnancy-specific beta-1-glycoprotein 2	P11465	PSG2
invn_SeqId_11401_181	10707	0.0145958	0.0088629	0.0996197		11401-181	RN146	E3 ubiquitin-protein ligase RNF146	Q9NTX7	RNF146
invn_SeqId_6420_4	10707	0.0138891	0.0084385	0.0998068		6420-4	SDHF2	Succinate dehydrogenase assembly factor 2, mitochondrial	Q9NX18	SDHAF2
invn_SeqId_13625_19	10707	0.01467	0.0089154	0.0999021		13625-19	LA	Lupus La protein	P05455	SSB
invn_SeqId_7118_24	10707	0.0147116	0.0089684	0.100955		7118-24	IGDC3	Immunoglobulin superfamily DCC subclass member 3	Q8IVU1	IGDCC3
invn_SeqId_7196_21	10707	0.0147579	0.008998	0.101008		7196-21	IFN-w	Interferon omega-1	P05000	IFNW1
invn_SeqId_5109_24	10707	0.0144842	0.0088362	0.101204		5109-24	Nr-CAM	Neuronal cell adhesion molecule	Q92823	NRCAM
invn_SeqId_18265_18	10707	0.0141917	0.0086656	0.101512		18265-18	ZNF34	Zinc finger protein 34	Q8IZ26	ZNF34
invn_SeqId_12476_50	10707	0.0145239	0.008883	0.102074		12476-50	TIGAR	Fructose-2,6-bisphosphatase TIGAR	Q9NQ88	TIGAR
invn_SeqId_8959_61	10707	0.0137782	0.0084441	0.102775		8959-61	ADAM 17	Disintegrin and metalloproteinase domain-containing protein 17	P78536	ADAM17
invn_SeqId_9294_45	10707	0.0145993	0.0089501	0.10288		9294-45	MFAP2	Microfibrillar-associated protein 2	P55001	MFAP2
invn_SeqId_8945_7	10707	0.0137671	0.0084406	0.10291		8945-7	F175B	BRISC complex subunit Abro1	Q15018	FAM175B
invn_SeqId_9302_90	10707	0.0146991	0.0090121	0.102911		9302-90	G45IP	Growth arrest and DNA damage-inducible proteins-interacting protein 1	Q8TAE8	GADD45GIP1
invn_SeqId_6533_20	10707	-0.0144868	0.0088874	0.103123		6533-20	DNS2B	Deoxyribonuclease-2-beta	Q8WZ79	DNASE2B
invn_SeqId_4697_59	10707	0.0140704	0.0086425	0.103542		4697-59	GM-CSF	Granulocyte-macrophage colony-stimulating factor	P04141	CSF2
invn_SeqId_19243_2	10707	0.013424	0.0082499	0.103732		19243-2	PFD2	Prefoldin subunit 2	Q9UHV9	PFDN2
invn_SeqId_13111_79	10707	0.0145028	0.0089268	0.104269		13111-79	BCL6	B-cell lymphoma 6 protein	P41182	BCL6
invn_SeqId_14098_28	10707	0.0134077	0.0082592	0.104541		14098-28	SYCC	Cysteine--tRNA ligase, cytoplasmic	P49589	CARS
invn_SeqId_10620_21	10707	0.0135335	0.0083371	0.104555		10620-21	PSP-94	Beta-microseminoprotein	P08118	MSMB
invn_SeqId_15448_47	10707	0.014647	0.0090254	0.104648		15448-47	SQSTM	Sequestosome-1	Q13501	SQSTM1
invn_SeqId_2944_66	10707	0.014341	0.0088469	0.105045	1	2944-66	DAN	Neuroblastoma suppressor of tumorigenicity 1	P41271	NBL1
invn_SeqId_5443_62	10707	0.0140383	0.0086743	0.105611		5443-62	ANP	Atrial natriuretic factor	P01160	NPPA
invn_SeqId_9739_4	10707	0.0145647	0.0090104	0.106031		9739-4	MSH2	DNA mismatch repair protein Msh2	P43246	MSH2
invn_SeqId_6556_5	10707	0.0131215	0.0081252	0.106357	1	6556-5	ENPP5	Ectonucleotide pyrophosphatase/phosphodiesterase family member 5	Q9UJA9	ENPP5
invn_SeqId_9025_5	10707	0.0145136	0.0089897	0.106455		9025-5	AHSP	Alpha-hemoglobin-stabilizing protein	Q9NZD4	AHSP
invn_SeqId_12605_1	10707	0.0145443	0.0090113	0.106555		12605-1	Exosome component 3	Exosome complex component RRP40	Q9NQT5	EXOSC3
invn_SeqId_9786_310	10707	0.0144096	0.0089296	0.106624		9786-310	IEX1	Radiation-inducible immediate-early gene IEX-1	P46695	IER3
invn_SeqId_7124_18	10707	-0.0144214	0.0089449	0.106937		7124-18	IL-21	Interleukin-21	Q9HBE4	IL21
invn_SeqId_19193_18	10707	-0.0135134	0.00839	0.107285		19193-18	PFD3	Prefoldin subunit 3	P61758	VBP1
invn_SeqId_9836_20	10707	0.0140288	0.0087118	0.107355		9836-20	DCK	Deoxycytidine kinase	P27707	DCK
invn_SeqId_13133_73	10707	0.0137817	0.0085619	0.107504		13133-73	LTBP4	Latent-transforming growth factor beta-binding protein 4	Q8N2S1	LTBP4
invn_SeqId_11149_3	10707	-0.0143323	0.0089043	0.107516		11149-3	TLR1	Toll-like receptor 1	Q15399	TLR1
invn_SeqId_7089_42	10707	-0.0140333	0.0087193	0.107549		7089-42	SYT11	Synaptotagmin-11	Q9BT88	SYT11
invn_SeqId_10830_5	10707	-0.0142477	0.0088533	0.10758		10830-5	K0494	EF-hand calcium-binding domain-containing protein 14	O75071	EFCAB14
invn_SeqId_8006_12	10707	0.0141048	0.0087651	0.107602		8006-12	DJB12	DnaJ homolog subfamily B member 12	Q9NXW2	DNAJB12
invn_SeqId_5659_11	10707	-0.0145158	0.0090258	0.107809		5659-11	TRH	Pro-Thyrotropin-releasing hormone	P20396	TRH
invn_SeqId_12355_223	10707	0.0134453	0.0083772	0.108527		12355-223	RRFM	Ribosome-recycling factor, mitochondrial	Q96E11	MRRF
invn_SeqId_12651_21	10707	0.0138961	0.0086583	0.108537		12651-21	PDK2	[Pyruvate dehydrogenase (acetyl-transferring)] kinase isozyme 2, mitochondrial	Q15119	PDK2
invn_SeqId_6433_57	10707	-0.0134189	0.0083742	0.109097		6433-57	FA20A	Pseudokinase FAM20A	Q96MK3	FAM20A
invn_SeqId_10356_21	10707	0.0143928	0.0089878	0.109323		10356-21	c-Jun	Transcription factor AP-1	P05412	JUN
invn_SeqId_15666_21	10707	-0.0140673	0.0087882	0.10947		15666-21	BMP-2	Bone morphogenetic protein 2	P12643	BMP2
invn_SeqId_11536_9	10707	0.0136318	0.0085247	0.109829		11536-9	MYSM1	Histone H2A deubiquitinase MYSM1	Q5VVJ2	MYSM1
invn_SeqId_16070_7	10707	0.0136986	0.0085706	0.110002		16070-7	WIF-1	Wnt inhibitory factor 1	Q9Y5W5	WIF1
invn_SeqId_13126_52	10707	0.0144081	0.0090181	0.110144		13126-52	DSC2	Desmocollin-2	Q02487	DSC2
invn_SeqId_5792_8	10707	0.0140323	0.0087838	0.11018		5792-8	AFP	alpha-Fetoprotein	P02771	AFP
invn_SeqId_15542_19	10707	0.0142556	0.0089339	0.11059		15542-19	KCRU	Creatine kinase U-type, mitochondrial	P12532	CKMT1A
invn_SeqId_11264_33	10707	-0.0144165	0.009036	0.110644		11264-33	XDH	Xanthine dehydrogenase/oxidase	P47989	XDH
invn_SeqId_8760_10	10707	-0.0140967	0.0088429	0.110937		8760-10	DCNL5	DCN1-like protein 5	Q9BTE7	DCUN1D5
invn_SeqId_5108_72	10707	0.0137894	0.0086524	0.111031		5108-72	Notch-3	Neurogenic locus notch homolog protein 3	Q9UM47	NOTCH3
invn_SeqId_13397_88	10707	0.0136751	0.0085825	0.111106		13397-88	HBD-2	Beta-defensin 4A	O15263	DEFB4A
invn_SeqId_15385_116	10707	0.0142013	0.0089225	0.111496		15385-116	FABP2	Fatty acid-binding protein, intestinal	P12104	FABP2
invn_SeqId_13484_69	10707	-0.0143483	0.0090168	0.111573		13484-69	CO1A1	Collagen alpha-1(I) chain	P02452	COL1A1
invn_SeqId_9386_42	10707	0.0140573	0.0088352	0.111625		9386-42	TTC9B	Tetratricopeptide repeat protein 9B	Q8N6N2	TTC9B
invn_SeqId_12430_78	10707	0.0140532	0.0088417	0.111994		12430-78	PAIP1	Polyadenylate-binding protein-interacting protein 1	Q9H074	PAIP1
invn_SeqId_13563_259	10707	0.0141505	0.0089056	0.112102		13563-259	ACBD7	Acyl-CoA-binding domain-containing protein 7	Q8N6N7	ACBD7
invn_SeqId_13618_15	10707	0.0142577	0.0089774	0.112278		13618-15	MD1L1	Mitotic spindle assembly checkpoint protein MAD1	Q9Y6D9	MAD1L1
invn_SeqId_3280_49	10707	0.0140512	0.0088482	0.112309		3280-49	Aggrecan	Aggrecan core protein	P16112	ACAN
invn_SeqId_7155_46	10707	0.0142352	0.0089743	0.112717		7155-46	C4b-binding protein beta chain	C4b-binding protein beta chain	P20851	C4BPB
invn_SeqId_16300_4	10707	0.013058	0.0082345	0.112824		16300-4	TREM2	Triggering receptor expressed on myeloid cells 2	Q9NZC2	TREM2
invn_SeqId_8396_42	10707	0.0141797	0.0089447	0.112936		8396-42	FAAH2	Fatty-acid amide hydrolase 2	Q6GMR7	FAAH2
invn_SeqId_8298_8	10707	0.012761	0.0080588	0.11334		8298-8	CG045	Serine-rich single-pass membrane protein 1	Q8WWF3	SSMEM1
invn_SeqId_14061_48	10707	0.014152	0.0089384	0.113385		14061-48	sRANKL	Tumor necrosis factor ligand superfamily member 11	O14788	TNFSF11
invn_SeqId_19112_2	10707	0.0134883	0.0085206	0.113447		19112-2	TCAL3	Transcription elongation factor A protein-like 3	Q969E4	TCEAL3
invn_SeqId_17515_6	10707	0.013721	0.0086684	0.113478		17515-6	STCH	Heat shock 70 kDa protein 13	P48723	HSPA13
invn_SeqId_2515_14	10707	-0.0142464	0.0090075	0.113766		2515-14	GFRa-2	GDNF family receptor alpha-2	O00451	GFRA2
invn_SeqId_14747_9	10707	0.013982	0.0088406	0.11378		14747-9	CRLF1	Cytokine receptor-like factor 1	O75462	CRLF1
invn_SeqId_2952_75	10707	-0.0134717	0.0085208	0.113899		2952-75	IGF-I	Insulin-like growth factor I	P05019	IGF1
invn_SeqId_18878_15	10707	-0.0139888	0.0088535	0.114127		18878-15	GREM1	Gremlin-1	O60565	GREM1
invn_SeqId_2962_50	10707	0.013568	0.0085879	0.114159		2962-50	PTHrP	Parathyroid hormone-related protein	P12272	PTHLH
invn_SeqId_5036_50	10707	0.0135483	0.0085792	0.11432		5036-50	TSG-6	Tumor necrosis factor-inducible gene 6 protein	P98066	TNFAIP6
invn_SeqId_3858_5	10707	0.0138557	0.0087739	0.114322		3858-5	PPAC	Low molecular weight phosphotyrosine protein phosphatase	P24666	ACP1
invn_SeqId_13597_20	10707	0.0129287	0.0081908	0.114492		13597-20	RAB31	Ras-related protein Rab-31	Q13636	RAB31
invn_SeqId_10955_4	10707	0.0139618	0.0088458	0.114514		10955-4	CLC10	C-type lectin domain family 10 member A	Q8IUN9	CLEC10A
invn_SeqId_9536_16	10707	0.0138178	0.0087583	0.114666		9536-16	EP3A	Epididymal secretory protein E3-alpha	Q14507	EDDM3A
invn_SeqId_12488_9	10707	-0.0136144	0.0086333	0.114834		12488-9	MCTS1	Malignant T-cell-amplified sequence 1	Q9ULC4	MCTS1
invn_SeqId_12425_104	10707	0.013664	0.0086648	0.114834		12425-104	ARF6	ADP-ribosylation factor 6	P62330	ARF6
invn_SeqId_11104_13	10707	-0.0140659	0.0089243	0.115027		11104-13	YKL-40	Chitinase-3-like protein 1	P36222	CHI3L1
invn_SeqId_14705_1	10707	0.0138308	0.0087783	0.115154		14705-1	VEGF-D	Vascular endothelial growth factor D	O43915	FIGF
invn_SeqId_17685_9	10707	0.014123	0.0089658	0.11524	1	17685-9	Apo A-IV	Apolipoprotein A-IV	P06727	APOA4
invn_SeqId_9459_7	10707	0.0133461	0.008477	0.115428		9459-7	Fas, soluble	Tumor necrosis factor receptor superfamily member 6	P25445	FAS
invn_SeqId_10895_28	10707	0.0142095	0.0090259	0.115445		10895-28	TM11B	Transmembrane protease serine 11B	Q86T26	TMPRSS11B
invn_SeqId_8804_39	10707	-0.0141662	0.0090027	0.115618		8804-39	COKA1	Collagen alpha-1(XX) chain	Q9P218	COL20A1
invn_SeqId_12657_2	10707	-0.014173	0.0090122	0.11583		12657-2	FCL	GDP-L-fucose synthase	Q13630	TSTA3
invn_SeqId_11288_26	10707	0.012803	0.0081479	0.116137		11288-26	5NTC	Cytosolic purine 5'-nucleotidase	P49902	NT5C2
invn_SeqId_6511_17	10707	0.0135417	0.0086181	0.116139		6511-17	F19A4	Protein FAM19A4	Q96LR4	FAM19A4
invn_SeqId_11381_56	10707	0.0136277	0.0086762	0.116283		11381-56	PRPS1	Ribose-phosphate pyrophosphokinase 1	P60891	PRPS1
invn_SeqId_9838_4	10707	0.0131563	0.0083761	0.116284		9838-4	SMAD1	Mothers against decapentaplegic homolog 1	Q15797	SMAD1
invn_SeqId_12655_30	10707	0.0138499	0.0088187	0.116327		12655-30	SNAB	Beta-soluble NSF attachment protein	Q9H115	NAPB
invn_SeqId_9360_33	10707	0.0133437	0.008497	0.116351		9360-33	EDIL3	EGF-like repeat and discoidin I-like domain-containing protein 3	O43854	EDIL3
invn_SeqId_11297_54	10707	-0.0140016	0.008916	0.116356		11297-54	NOTC2	Neurogenic locus notch homolog protein 2	Q04721	NOTCH2
invn_SeqId_11140_56	10707	0.0138879	0.0088497	0.116607		11140-56	CO1A1	Collagen alpha-1(I) chain	P02452	COL1A1
invn_SeqId_9039_47	10707	-0.014103	0.0089933	0.11687		9039-47	TOIP1	Torsin-1A-interacting protein 1	Q5JTV8	TOR1AIP1
invn_SeqId_10036_201	10707	-0.0136137	0.0086907	0.11727		10036-201	ZHX3	Zinc fingers and homeoboxes protein 3	Q9H4I2	ZHX3
invn_SeqId_7003_4	10707	-0.0141347	0.0090268	0.11741		7003-4	GLT10	Polypeptide N-acetylgalactosaminyltransferase 10	Q86SR1	GALNT10
invn_SeqId_16756_30	10707	0.0140208	0.0089551	0.117455		16756-30	GDF7	Growth/differentiation factor 7	Q7Z4P5	GDF7
invn_SeqId_12862_14	10707	0.0136813	0.0087387	0.117469		12862-14	CASL	Enhancer of filamentation 1	Q14511	NEDD9
invn_SeqId_11239_49	10707	-0.0141172	0.0090187	0.117534		11239-49	TMPS6	Transmembrane protease serine 6	Q8IU80	TMPRSS6
invn_SeqId_12676_1	10707	0.0128175	0.0081907	0.117641		12676-1	PACN1	Protein kinase C and casein kinase substrate in neurons protein 1	Q9BY11	PACSIN1
invn_SeqId_11187_11	10707	0.0139548	0.0089185	0.117681		11187-11	CL12A	C-type lectin domain family 12 member A	Q5QGZ9	CLEC12A
invn_SeqId_8086_49	10707	0.0134816	0.0086329	0.118399		8086-49	ITM2B	Integral membrane protein 2B	Q9Y287	ITM2B
invn_SeqId_11138_16	10707	0.0130607	0.0083639	0.118424		11138-16	RUNX3	Runt-related transcription factor 3	Q13761	RUNX3
invn_SeqId_6367_66	10707	0.0131834	0.0084626	0.119302		6367-66	fibromodulin	fibromodulin	Q06828	FMOD
invn_SeqId_11369_23	10707	0.0127709	0.0082002	0.119409		11369-23	ADHX	Alcohol dehydrogenase class-3	P11766	ADH5
invn_SeqId_12664_19	10707	-0.0138972	0.008932	0.119765		12664-19	PTN13	Tyrosine-protein phosphatase non-receptor type 13	Q12923	PTPN13
invn_SeqId_9361_7	10707	0.0138719	0.0089247	0.120136		9361-7	PCDC2	Protocadherin alpha-C2	Q9Y5I4	PCDHAC2
invn_SeqId_9185_15	10707	0.0134329	0.0086437	0.120199		9185-15	TFF1	Trefoil factor 1	P04155	TFF1
invn_SeqId_19310_81	10707	0.0136226	0.0087663	0.120222		19310-81	COPE	Coatomer subunit epsilon	O14579	COPE
invn_SeqId_12768_3	10707	0.0139834	0.0090061	0.120534		12768-3	PPR3B	Protein phosphatase 1 regulatory subunit 3B	Q86XI6	PPP1R3B
invn_SeqId_7223_60	10707	0.0137493	0.0088634	0.120875		7223-60	S100A13	Protein S100-A13	Q99584	S100A13
invn_SeqId_9808_41	10707	0.0125128	0.0080744	0.121247		9808-41	TNR6B	Trinucleotide repeat-containing gene 6B protein	Q9UPQ9	TNRC6B
invn_SeqId_8087_250	10707	0.0139527	0.0090044	0.121281		8087-250	RNF13	E3 ubiquitin-protein ligase RNF13	O43567	RNF13
invn_SeqId_13691_10	10707	0.0137218	0.0088652	0.121694		13691-10	SC5A8	Sodium-coupled monocarboxylate transporter 1	Q8N695	SLC5A8
invn_SeqId_12578_13	10707	0.0138175	0.0089283	0.121745		12578-13	ARF3	ADP-ribosylation factor 3	P61204	ARF3
invn_SeqId_7805_52	10707	0.0135304	0.0087476	0.121951		7805-52	GOS-28	Golgi SNAP receptor complex member 1	O95249	GOSR1
invn_SeqId_5357_60	10707	0.0135307	0.0087509	0.122085		5357-60	NLGNX	Neuroligin-4, X-linked	Q8N0W4	NLGN4X
invn_SeqId_8485_7	10707	0.0136686	0.008844	0.12225		8485-7	KEAP1	Kelch-like ECH-associated protein 1	Q14145	KEAP1
invn_SeqId_2859_69	10707	0.0127067	0.0082217	0.122251		2859-69	HDAC8	Histone deacetylase 8	Q9BY41	HDAC8
invn_SeqId_11350_30	10707	0.0127364	0.0082463	0.122498		11350-30	CHIP	E3 ubiquitin-protein ligase CHIP	Q9UNE7	STUB1
invn_SeqId_8925_25	10707	0.0127994	0.0082892	0.122593		8925-25	RIR2B	Ribonucleoside-diphosphate reductase subunit M2 B	Q7LG56	RRM2B
invn_SeqId_3357_67	10707	-0.0137305	0.0088927	0.122613		3357-67	CDK2/cyclin A	Cyclin-dependent kinase 2:Cyclin-A2 complex	P20248|P24941	CDK2|CCNA2
invn_SeqId_15312_14	10707	0.0125646	0.0081398	0.122714		15312-14	AGO1	Protein argonaute-1	Q9UL18	AGO1
invn_SeqId_8097_77	10707	0.013661	0.0088553	0.122932		8097-77	LIPN	Lipase member N	Q5VXI9	LIPN
invn_SeqId_15483_377	10707	-0.013575	0.0088124	0.123483		15483-377	Agrin	Agrin	O00468	AGRN
invn_SeqId_4988_49	10707	0.0136768	0.00888	0.123549		4988-49	FGFR4	Fibroblast growth factor receptor 4	P22455	FGFR4
invn_SeqId_11448_34	10707	0.0134251	0.0087191	0.123652		11448-34	GALK1	Galactokinase	P51570	GALK1
invn_SeqId_5900_11	10707	0.0130698	0.0084886	0.123667		5900-11	HINT1	Histidine triad nucleotide-binding protein 1	P49773	HINT1
invn_SeqId_7894_155	10707	-0.0130907	0.0085023	0.123672		7894-155	FGF-3	Fibroblast growth factor 3	P11487	FGF3
invn_SeqId_7857_22	10707	0.0137827	0.0089638	0.124178		7857-22	NEUT	Neurotensin/neuromedin N	P30990	NTS
invn_SeqId_9594_30	10707	0.0121741	0.0079226	0.124414		9594-30	ZNT5	Zinc transporter 5	Q8TAD4	SLC30A5
invn_SeqId_5352_11	10707	0.0138721	0.009028	0.12443		5352-11	HVEM	Tumor necrosis factor receptor superfamily member 14	Q92956	TNFRSF14
invn_SeqId_18821_9	10707	-0.0136392	0.0088806	0.124605		18821-9	C4a	C4a anaphylatoxin	P0C0L4|P0C0L5	C4A|C4B
invn_SeqId_2665_26	10707	0.0137926	0.008981	0.124628		2665-26	BCMA	Tumor necrosis factor receptor superfamily member 17	Q02223	TNFRSF17
invn_SeqId_13095_51	10707	0.0137793	0.0089805	0.12497		13095-51	PSP	Lithostathine-1-alpha	P05451	REG1A
invn_SeqId_17404_5	10707	-0.0134245	0.0087561	0.125264	1	17404-5	ARL5B	ADP-ribosylation factor-like protein 5B	Q96KC2	ARL5B
invn_SeqId_9035_2	10707	-0.0135559	0.008844	0.125362		9035-2	MXI1	MAX-interacting protein 1	P50539	MXI1
invn_SeqId_5698_60	10707	0.0135863	0.0088754	0.125852		5698-60	Tenascin-X	Tenascin-X	P22105	TNXB
invn_SeqId_13744_37	10707	-0.0129348	0.008466	0.126577		13744-37	IL-3 Ra	Interleukin-3 receptor subunit alpha	P26951	IL3RA
invn_SeqId_8080_24	10707	0.0134265	0.0087909	0.126711		8080-24	PSMP	Prostate-associated microseminoprotein	Q1L6U9	MSMP
invn_SeqId_8004_15	10707	-0.0132376	0.0086746	0.127034		8004-15	G3PT	Glyceraldehyde-3-phosphate dehydrogenase, testis-specific	O14556	GAPDHS
invn_SeqId_9237_54	10707	0.0134272	0.0088016	0.127154		9237-54	Lysosomal acid phosphatase	Lysosomal acid phosphatase	P11117	ACP2
invn_SeqId_2823_7	10707	0.0125097	0.0082117	0.127687		2823-7	COMMD7	COMM domain-containing protein 7	Q86VX2	COMMD7
invn_SeqId_4721_54	10707	0.0131306	0.00862	0.127718		4721-54	TFF3	Trefoil factor 3	Q07654	TFF3
invn_SeqId_14186_13	10707	0.0136701	0.0089746	0.127738		14186-13	RFFL	E3 ubiquitin-protein ligase rififylin	Q8WZ73	RFFL
invn_SeqId_13738_8	10707	-0.0129856	0.008547	0.128711		13738-8	Inhibin bA chain	Inhibin beta A chain	P08476	INHBA
invn_SeqId_13683_18	10707	0.0134767	0.0088709	0.128741		13683-18	CLCKB	Chloride channel protein ClC-Kb	P51801	CLCNKB
invn_SeqId_8909_77	10707	-0.013644	0.0090034	0.129691		8909-77	GNPI1	Glucosamine-6-phosphate isomerase 1	P46926	GNPDA1
invn_SeqId_12432_23	10707	0.0125519	0.0082851	0.129804		12432-23	CYBP	Calcyclin-binding protein	Q9HB71	CACYBP
invn_SeqId_5082_51	10707	0.0133904	0.0088474	0.130184		5082-51	IL-1 sR9	X-linked interleukin-1 receptor accessory protein-like 2	Q9NP60	IL1RAPL2
invn_SeqId_10785_8	10707	0.013612	0.0089993	0.13042		10785-8	LRC52	Leucine-rich repeat-containing protein 52	Q8N7C0	LRRC52
invn_SeqId_9199_6	10707	-0.013248	0.0087652	0.13071		9199-6	UB2G2	Ubiquitin-conjugating enzyme E2 G2	P60604	UBE2G2
invn_SeqId_17156_72	10707	0.0130931	0.0086656	0.130836		17156-72	DCAK1	Serine/threonine-protein kinase DCLK1	O15075	DCLK1
invn_SeqId_13719_19	10707	0.0123872	0.0082052	0.131157		13719-19	PAK4	Serine/threonine-protein kinase PAK 4	O96013	PAK4
invn_SeqId_13604_27	10707	0.0133966	0.008883	0.131553		13604-27	NEUL1	E3 ubiquitin-protein ligase NEURL1	O76050	NEURL1
invn_SeqId_12347_29	10707	0.0125022	0.0082977	0.131916		12347-29	CCM2	Cerebral cavernous malformations 2 protein	Q9BSQ5	CCM2
invn_SeqId_19587_12	10707	0.0129902	0.008622	0.131935		19587-12	IMA5	Importin subunit alpha-5	P52294	KPNA1
invn_SeqId_7140_1	10707	0.0133743	0.008889	0.132457		7140-1	ELA2A	Chymotrypsin-like elastase family member 2A	P08217	CELA2A
invn_SeqId_9532_5	10707	0.0135827	0.0090315	0.132629		9532-5	WBP1L	WW domain binding protein 1-like	Q9NX94	WBP1L
invn_SeqId_6984_6	10707	0.0132351	0.0088047	0.132821		6984-6	IGSF8	Immunoglobulin superfamily member 8	Q969P0	IGSF8
invn_SeqId_8869_5	10707	0.0131363	0.0087422	0.132963		8869-5	BT2A1	Butyrophilin subfamily 2 member A1	Q7KYR7	BTN2A1
invn_SeqId_3235_50	10707	0.0131669	0.0087661	0.133117		3235-50	WFKN2	WAP, Kazal, immunoglobulin, Kunitz and NTR domain-containing protein 2	Q8TEU8	WFIKKN2
invn_SeqId_10885_36	10707	0.0134544	0.0089574	0.133117		10885-36	CF089	Bombesin receptor-activated protein C6orf89	Q6UWU4	C6orf89
invn_SeqId_13230_174	10707	-0.0132839	0.0088596	0.133806		13230-174	IgG2, Kappa	Ig gamma-2, Kappa	P01859	IGHG2
invn_SeqId_14583_49	10707	0.0129258	0.0086236	0.133935		14583-49	Myostatin	Growth/differentiation factor 8	O14793	MSTN
invn_SeqId_11372_2	10707	0.0133769	0.0089315	0.134235		11372-2	ZNF18	Zinc finger protein 18	P17022	ZNF18
invn_SeqId_3839_60	10707	0.012294	0.0082158	0.134579		3839-60	AIP	AH receptor-interacting protein	O00170	AIP
invn_SeqId_6990_44	10707	0.0128908	0.0086185	0.134761		6990-44	SDF2L	Stromal cell-derived factor 2-like protein 1	Q9HCN8	SDF2L1
invn_SeqId_14009_65	10707	0.012662	0.0084718	0.135047		14009-65	TNFAIP3	Tumor necrosis factor alpha-induced protein 3	P21580	TNFAIP3
invn_SeqId_13377_3	10707	0.0130231	0.008718	0.135251		13377-3	C56D1	Cytochrome b561 domain-containing protein 1	Q8N8Q1	CYB561D1
invn_SeqId_7994_41	10707	0.0124448	0.0083319	0.135303		7994-41	ERO1B	ERO1-like protein beta	Q86YB8	ERO1LB
invn_SeqId_8079_39	10707	-0.0132517	0.0088723	0.135308		8079-39	EID3	EP300-interacting inhibitor of differentiation 3	Q8N140	EID3
invn_SeqId_15559_5	10707	0.013311	0.0089125	0.135331		15559-5	ANTR2	Anthrax toxin receptor 2	P58335	ANTXR2
invn_SeqId_13388_57	10707	0.0133013	0.0089096	0.135487		13388-57	NEC1	Neuroendocrine convertase 1	P29120	PCSK1
invn_SeqId_6913_189	10707	-0.0133976	0.0089963	0.136457		6913-189	HMG-2	High mobility group protein B2	P26583	HMGB2
invn_SeqId_15581_16	10707	0.0133425	0.0089602	0.136493		15581-16	FANK1	Fibronectin type 3 and ankyrin repeat domains protein 1	Q8TC84	FANK1
invn_SeqId_4708_3	10707	0.0132334	0.0088923	0.136728		4708-3	17-beta-HSD 1	Estradiol 17-beta-dehydrogenase 1	P14061	HSD17B1
invn_SeqId_10907_116	10707	0.0119366	0.0080236	0.136864		10907-116	NTRI	Neurotrimin	Q9P121	NTM
invn_SeqId_16754_40	10707	-0.0133871	0.009012	0.137449		16754-40	CSKP	Peripheral plasma membrane protein CASK	O14936	CASK
invn_SeqId_10816_150	10707	-0.013387	0.0090149	0.137575		10816-150	PILRA isoform FDF03-M14	Paired immunoglobulin-like type 2 receptor alpha isoform FDF03-M14	Q9UKJ1	PILRA
invn_SeqId_11192_168	10707	0.0129618	0.0087387	0.138035		11192-168	TINAL	Tubulointerstitial nephritis antigen-like	Q9GZM7	TINAGL1
invn_SeqId_8261_51	10707	-0.013228	0.0089227	0.138232		8261-51	STOM	Erythrocyte band 7 integral membrane protein	P27105	STOM
invn_SeqId_8055_33	10707	-0.0133109	0.0089796	0.138277		8055-33	IDD	Integral membrane protein DGCR2/IDD	P98153	DGCR2
invn_SeqId_5264_65	10707	0.0130542	0.0088087	0.138379		5264-65	calreticulin	Calreticulin	P27797	CALR
invn_SeqId_10000_28	10707	0.0129312	0.0087276	0.138463		10000-28	CRBB2	Beta-crystallin B2	P43320	CRYBB2
invn_SeqId_5078_82	10707	0.0124962	0.0084353	0.138524		5078-82	EphB6	Ephrin type-B receptor 6	O15197	EPHB6
invn_SeqId_19482_11	10707	0.0118865	0.0080257	0.138621		19482-11	HDHD3	Haloacid dehalogenase-like hydrolase domain-containing protein 3	Q9BSH5	HDHD3
invn_SeqId_17153_46	10707	0.0132511	0.0089553	0.138982		17153-46	KI2L3	Killer cell immunoglobulin-like receptor 2DL3	P43628	KIR2DL3
invn_SeqId_7871_16	10707	0.0132455	0.0089569	0.139224		7871-16	T132A	Transmembrane protein 132A	Q24JP5	TMEM132A
invn_SeqId_10713_151	10707	-0.0130943	0.0088569	0.139323		10713-151	CLM7	CMRF35-like molecule 7	A8K4G0	CD300LB
invn_SeqId_6911_103	10707	-0.0130514	0.0088284	0.139344		6911-103	CLC6A	C-type lectin domain family 6 member A	Q6EIG7	CLEC6A
invn_SeqId_19227_18	10707	-0.0131485	0.0088951	0.139393		19227-18	BATF	Basic leucine zipper transcriptional factor ATF-like	Q16520	BATF
invn_SeqId_8019_73	10707	0.0127436	0.0086313	0.139855		8019-73	STMN3	Stathmin-3	Q9NZ72	STMN3
invn_SeqId_8300_82	10707	0.012217	0.0082766	0.139952		8300-82	PEX14	Peroxisomal membrane protein PEX14	O75381	PEX14
invn_SeqId_2975_19	10707	0.0123751	0.0083897	0.140232		2975-19	CTGF	Connective tissue growth factor	P29279	CTGF
invn_SeqId_8837_8	10707	0.0121894	0.0082662	0.140348		8837-8	MFA3L	Microfibrillar-associated protein 3-like	O75121	MFAP3L
invn_SeqId_5227_60	10707	0.0121363	0.0082313	0.140398		5227-60	PDK1	[Pyruvate dehydrogenase (acetyl-transferring)] kinase isozyme 1, mitochondrial	Q15118	PDK1
invn_SeqId_18216_22	10707	0.0127901	0.0086768	0.140497		18216-22	IL-11 RA	Interleukin-11 receptor subunit alpha	Q14626	IL11RA
invn_SeqId_8974_172	10707	0.0126187	0.0085618	0.140555	1	8974-172	COFA1	Collagen alpha-1(XV) chain	P39059	COL15A1
invn_SeqId_6930_95	10707	-0.0127359	0.0086443	0.140693		6930-95	SIA8F	Alpha-2,8-sialyltransferase 8F	P61647	ST8SIA6
invn_SeqId_3376_49	10707	-0.0129435	0.0087874	0.140789		3376-49	IL-17 RD	Interleukin-17 receptor D	Q8NFM7	IL17RD
invn_SeqId_13486_9	10707	0.0129642	0.0088022	0.140827		13486-9	PKD2	Polycystin-2	Q13563	PKD2
invn_SeqId_12812_25	10707	0.0121219	0.0082318	0.140895		12812-25	ACYP2	Acylphosphatase-2	P14621	ACYP2
invn_SeqId_2816_50	10707	0.0127434	0.0086613	0.141239		2816-50	BCAM	Basal Cell Adhesion Molecule	P50895	BCAM
invn_SeqId_2942_50	10707	0.0130328	0.0088585	0.14126		2942-50	Cytochrome c	Cytochrome c	P99999	CYCS
invn_SeqId_18180_58	10707	0.0118323	0.0080439	0.141332		18180-58	RT4I1	Reticulon-4-interacting protein 1, mitochondrial	Q8WWV3	RTN4IP1
invn_SeqId_14043_12	10707	0.0129712	0.0088252	0.141648		14043-12	EEA1	Early endosome antigen 1	Q15075	EEA1
invn_SeqId_11388_75	10707	0.0124615	0.0084796	0.141707		11388-75	HE4	WAP four-disulfide core domain protein 2	Q14508	WFDC2
invn_SeqId_18914_188	10707	0.012848	0.0087448	0.141802		18914-188	PAFA2	Platelet-activating factor acetylhydrolase 2, cytoplasmic	Q99487	PAFAH2
invn_SeqId_7267_2	10707	0.0128003	0.0087144	0.141898		7267-2	LCB2	Serine palmitoyltransferase 2	O15270	SPTLC2
invn_SeqId_11566_48	10707	-0.0132196	0.0090068	0.142208		11566-48	Keratin 72	Keratin, type II cytoskeletal 72	Q14CN4	KRT72
invn_SeqId_12338_27	10707	0.0124214	0.0084649	0.142298		12338-27	EGFLA	Pikachurin	Q63HQ2	EGFLAM
invn_SeqId_4487_1	10707	0.0124156	0.0084647	0.142474		4487-1	FGF7	Fibroblast growth factor 7	P21781	FGF7
invn_SeqId_14655_1	10707	0.0116377	0.0079416	0.142841		14655-1	DJC17	DnaJ homolog subfamily C member 17	Q9NVM6	DNAJC17
invn_SeqId_17683_2	10707	0.0117544	0.0080239	0.142974		17683-2	COMD9	COMM domain-containing protein 9	Q9P000	COMMD9
invn_SeqId_13494_6	10707	-0.0127715	0.0087189	0.143003		13494-6	CERS5	Ceramide synthase 5	Q8N5B7	CERS5
invn_SeqId_9524_46	10707	-0.0131749	0.0089968	0.143114		9524-46	S31D4	Putative spermatogenesis-associated protein 31D4	Q6ZUB0	SPATA31D4
invn_SeqId_10582_36	10707	0.0131167	0.0089587	0.143187		10582-36	SG196	Protein O-mannose kinase	Q9H5K3	POMK
invn_SeqId_19120_33	10707	-0.0130636	0.0089234	0.143231		19120-33	OXDA	D-amino-acid oxidase	P14920	DAO
invn_SeqId_2994_71	10707	0.0127837	0.0087333	0.143281		2994-71	IL-1Rrp2	Interleukin-1 receptor-like 2	Q9HB29	IL1RL2
invn_SeqId_9287_6	10707	0.0131189	0.0089677	0.143523		9287-6	SPRE	Sepiapterin reductase	P35270	SPR
invn_SeqId_19639_53	10707	0.0123512	0.0084487	0.143796		19639-53	IAPP	Islet amyloid polypeptide	P10997	IAPP
invn_SeqId_12597_68	10707	0.0120625	0.0082528	0.143875		12597-68	Autophagy protein 5	Autophagy protein 5	Q9H1Y0	ATG5
invn_SeqId_10949_59	10707	0.0130604	0.0089573	0.144847		10949-59	RLA2	60S acidic ribosomal protein P2	P05387	RPLP2
invn_SeqId_18402_1	10707	0.0120704	0.0082845	0.145151		18402-1	AMERL	AMMECR1-like protein	Q6DCA0	AMMECR1L
invn_SeqId_12715_30	10707	-0.0129375	0.0088833	0.145314		12715-30	DCP1B	mRNA-decapping enzyme 1B	Q8IZD4	DCP1B
invn_SeqId_13447_42	10707	0.0126219	0.0086669	0.145333		13447-42	SPRN	Shadow of prion protein	Q5BIV9	SPRN
invn_SeqId_3052_8	10707	0.0127314	0.0087481	0.145607		3052-8	Fas ligand, soluble	Tumor necrosis factor ligand superfamily member 6, soluble form	P48023	FASLG
invn_SeqId_17697_2	10707	0.0118197	0.0081222	0.145632		17697-2	OVCA2	Esterase OVCA2	Q8WZ82	OVCA2
invn_SeqId_5226_36	10707	0.0123413	0.0084824	0.145718		5226-36	CK2-A2:B	Casein kinase II 2-alpha':2-beta heterotetramer	P19784|P67870	CSNK2A2|CSNK2B
invn_SeqId_7782_34	10707	-0.0129195	0.0088889	0.146128		7782-34	EP3B	Epididymal secretory protein E3-beta	P56851	EDDM3B
invn_SeqId_7787_25	10707	-0.0129179	0.0088883	0.146153	1	7787-25	LIRA5	Leukocyte immunoglobulin-like receptor subfamily A member 5	A6NI73	LILRA5
invn_SeqId_10916_44	10707	0.0127189	0.0087538	0.146267		10916-44	PLA2R	Secretory phospholipase A2 receptor	Q13018	PLA2R1
invn_SeqId_12818_159	10707	0.012755	0.0087851	0.146564		12818-159	UT2	Urea transporter 2	Q15849	SLC14A2
invn_SeqId_2966_65	10707	0.0124603	0.0085831	0.146605		2966-65	SCGF-beta	Stem cell growth factor-beta	Q9Y240	CLEC11A
invn_SeqId_6478_2	10707	0.0122342	0.0084285	0.146663		6478-2	IGLO5	IgLON family member 5	A6NGN9	IGLON5
invn_SeqId_6517_14	10707	0.0130222	0.008985	0.147276		6517-14	BMP-3b	Growth/differentiation factor 10	P55107	GDF10
invn_SeqId_8028_22	10707	0.0125933	0.0086926	0.147437		8028-22	SPINK5	Serine protease inhibitor Kazal-type 5	Q9NQ38	SPINK5
invn_SeqId_10073_22	10707	0.0121429	0.0083823	0.147466		10073-22	TYDP1	Tyrosyl-DNA phosphodiesterase 1	Q9NUW8	TDP1
invn_SeqId_5660_51	10707	0.0122392	0.0084499	0.147522		5660-51	SOD3	Extracellular superoxide dismutase [Cu-Zn]	P08294	SOD3
invn_SeqId_12534_10	10707	0.012774	0.0088197	0.147549		12534-10	CACO2	Calcium-binding and coiled-coil domain-containing protein 2	Q13137	CALCOCO2
invn_SeqId_4314_12	10707	0.0125517	0.0086673	0.1476		4314-12	XTP3A	dCTP pyrophosphatase 1	Q9H773	DCTPP1
invn_SeqId_8992_1	10707	-0.0129537	0.0089515	0.147901		8992-1	TMEM2	Transmembrane protein 2	Q9UHN6	TMEM2
invn_SeqId_9350_3	10707	0.012943	0.0089466	0.148015		9350-3	FSTL4	Follistatin-related protein 4	Q6MZW2	FSTL4
invn_SeqId_5755_29	10707	-0.0129686	0.0089662	0.148096		5755-29	GIP	Gastric inhibitory polypeptide	P09681	GIP
invn_SeqId_9841_197	10707	0.0128334	0.008885	0.148659		9841-197	Multifunctional protein ADE2	Multifunctional protein ADE2	P22234	PAICS
invn_SeqId_10693_43	10707	0.0129177	0.008946	0.148777		10693-43	KLRG2	Killer cell lectin-like receptor subfamily G member 2	A4D1S0	KLRG2
invn_SeqId_9598_23	10707	0.0121387	0.008413	0.149094		9598-23	CSMD1	CUB and sushi domain-containing protein 1	Q96PZ7	CSMD1
invn_SeqId_11633_89	10707	0.0122069	0.0084684	0.149482		11633-89	AHSA1	Activator of 90 kDa heat shock protein ATPase homolog 1	O95433	AHSA1
invn_SeqId_12878_60	10707	0.0126299	0.0087628	0.149524		12878-60	OSB11	Oxysterol-binding protein-related protein 11	Q9BXB4	OSBPL11
invn_SeqId_14131_37	10707	0.0123967	0.0086045	0.149692	1	14131-37	EFNB2	Ephrin-B2	P52799	EFNB2
invn_SeqId_15322_35	10707	0.0123477	0.0085819	0.150234		15322-35	CRADD	Death domain-containing protein CRADD	P78560	CRADD
invn_SeqId_18222_34	10707	0.0120062	0.0083557	0.15078		18222-34	SHLB2	Endophilin-B2	Q9NR46	SH3GLB2
invn_SeqId_5481_16	10707	0.012671	0.0088215	0.150921		5481-16	RASA1	Ras GTPase-activating protein 1	P20936	RASA1
invn_SeqId_4481_34	10707	-0.0129213	0.0089976	0.151008		4481-34	C4	Complement C4	P0C0L4|P0C0L5	C4A|C4B
invn_SeqId_15667_39	10707	0.0124249	0.0086527	0.151046		15667-39	BMP-4	Bone morphogenetic protein 4	P12644	BMP4
invn_SeqId_6925_26	10707	0.012029	0.0083771	0.151048		6925-26	SNX8	Sorting nexin-8	Q9Y5X2	SNX8
invn_SeqId_6604_59	10707	0.0124785	0.008693	0.151185		6604-59	CD031	Protein NDNF	Q8TB73	NDNF
invn_SeqId_8841_65	10707	0.0114645	0.0079901	0.15136		8841-65	CILP2	Cartilage intermediate layer protein 2	Q8IUL8	CILP2
invn_SeqId_9590_10	10707	0.0128176	0.0089341	0.151405		9590-10	COX7R	Cytochrome c oxidase subunit 7A-related protein, mitochondrial	O14548	COX7A2L
invn_SeqId_9219_70	10707	0.0128767	0.0089846	0.151832		9219-70	NENF	Neudesin	Q9UMX5	NENF
invn_SeqId_8409_3	10707	0.0128254	0.0089507	0.15192		8409-3	RSPO2	R-spondin-2	Q6UXX9	RSPO2
invn_SeqId_8885_6	10707	0.0125287	0.0087443	0.15195	1	8885-6	CA2D3	Voltage-dependent calcium channel subunit alpha-2/delta-3	Q8IZS8	CACNA2D3
invn_SeqId_3852_19	10707	0.0114217	0.0079733	0.152032		3852-19	HSP 40	DnaJ homolog subfamily B member 1	P25685	DNAJB1
invn_SeqId_18275_5	10707	0.0124645	0.0087084	0.152366		18275-5	CRIP1	Cysteine-rich protein 1	P50238	CRIP1
invn_SeqId_4785_30	10707	0.0127029	0.0088788	0.152547		4785-30	CBG	Corticosteroid-binding globulin	P08185	SERPINA6
invn_SeqId_5628_21	10707	-0.0129121	0.0090253	0.152559		5628-21	SEM3G	Semaphorin-3G	Q9NS98	SEMA3G
invn_SeqId_12431_13	10707	0.0128067	0.0089537	0.152654		12431-13	PELO	Protein pelota homolog	Q9BRX2	PELO
invn_SeqId_8976_13	10707	0.0129103	0.0090349	0.153052		8976-13	B4GN1	Beta-1,4 N-acetylgalactosaminyltransferase 1	Q00973	B4GALNT1
invn_SeqId_16588_10	10707	0.0126792	0.0088733	0.153057		16588-10	BiP	78 kDa glucose-regulated protein	P11021	HSPA5
invn_SeqId_14021_81	10707	0.0127749	0.0089406	0.153074		14021-81	MED4	Mediator of RNA polymerase II transcription subunit 4	Q9NPJ6	MED4
invn_SeqId_7191_32	10707	0.0121236	0.0084877	0.153215		7191-32	SLMAP	Sarcolemmal membrane-associated protein	Q14BN4	SLMAP
invn_SeqId_9216_100	10707	-0.0127942	0.0089581	0.153258		9216-100	PLXB2	Plexin-B2	O15031	PLXNB2
invn_SeqId_3485_28	10707	0.012757	0.0089433	0.153774		3485-28	b2-Microglobulin	Beta-2-microglobulin	P61769	B2M
invn_SeqId_7993_23	10707	-0.0127131	0.0089201	0.154123		7993-23	ASTL	Astacin-like metalloendopeptidase	Q6HA08	ASTL
invn_SeqId_8450_36	10707	-0.0128205	0.0090024	0.154441		8450-36	PACAP-38	Pituitary adenylate cyclase-activating polypeptide 38	P18509	ADCYAP1
invn_SeqId_18284_77	10707	-0.0127432	0.00895	0.154531		18284-77	WWC1	Protein KIBRA	Q8IX03	WWC1
invn_SeqId_12603_87	10707	0.0119982	0.00843	0.154687		12603-87	PABP4	Polyadenylate-binding protein 4	Q13310	PABPC4
invn_SeqId_12931_16	10707	0.0125005	0.0087975	0.15537		12931-16	MCR	Mineralocorticoid receptor	P08235	NR3C2
invn_SeqId_3045_72	10707	0.010666	0.0075087	0.155497		3045-72	PTN	Pleiotrophin	P21246	PTN
invn_SeqId_14074_2	10707	0.0128282	0.0090341	0.155645		14074-2	SHC2	SHC-transforming protein 2	P98077	SHC2
invn_SeqId_7083_74	10707	0.0123681	0.0087222	0.156217		7083-74	MATN4	Matrilin-4	O95460	MATN4
invn_SeqId_5743_82	10707	-0.0125313	0.0088374	0.156224		5743-82	CART	Cocaine- and amphetamine-regulated transcript protein	Q16568	CARTPT
invn_SeqId_9314_9	10707	0.0126409	0.0089254	0.15672		9314-9	PSG5	Pregnancy-specific beta-1-glycoprotein 5	Q15238	PSG5
invn_SeqId_5731_1	10707	0.0126471	0.0089354	0.15698		5731-1	ISK6	Serine protease inhibitor Kazal-type 6	Q6UWN8	SPINK6
invn_SeqId_6350_43	10707	0.0126998	0.0089816	0.157395		6350-43	Apo C-II	Apolipoprotein C-II	P02655	APOC2
invn_SeqId_3817_18	10707	0.011357	0.0080346	0.157533		3817-18	KPCT	Protein kinase C theta type	Q04759	PRKCQ
invn_SeqId_9747_48	10707	0.0119737	0.0084749	0.157733		9747-48	MARK3	MAP/microtubule affinity-regulating kinase 3	P27448	MARK3
invn_SeqId_15584_9	10707	-0.0126858	0.0089822	0.157884		15584-9	FHR2	Complement factor H-related protein 2	P36980	CFHR2
invn_SeqId_7050_5	10707	0.0125487	0.008886	0.157924		7050-5	NEGR1	Neuronal growth regulator 1	Q7Z3B1	NEGR1
invn_SeqId_12854_3	10707	0.0126611	0.0089663	0.157958		12854-3	TEAD3	Transcriptional enhancer factor TEF-5	Q99594	TEAD3
invn_SeqId_18416_3	10707	-0.0124744	0.0088379	0.158136		18416-3	ARL9	ADP-ribosylation factor-like protein 9	Q6T311	ARL9
invn_SeqId_19323_1	10707	0.0125577	0.0089001	0.158283		19323-1	RCAS1	Receptor-binding cancer antigen expressed on SiSo cells	O00559	EBAG9
invn_SeqId_5601_2	10707	0.0127338	0.009026	0.158336		5601-2	PGRP-L	N-acetylmuramoyl-L-alanine amidase	Q96PD5	PGLYRP2
invn_SeqId_4911_49	10707	0.0124894	0.0088562	0.158498		4911-49	Glutathione S-transferase Pi	Glutathione S-transferase P	P09211	GSTP1
invn_SeqId_18942_11	10707	0.0126486	0.0089763	0.158831		18942-11	PSB9	Proteasome subunit beta type-9	P28065	PSMB9
invn_SeqId_18414_26	10707	0.0124026	0.0088027	0.158878		18414-26	ARL5A	ADP-ribosylation factor-like protein 5A	Q9Y689	ARL5A
invn_SeqId_10447_18	10707	0.0118289	0.0083957	0.158884		10447-18	PABP3	Polyadenylate-binding protein 3	Q9H361	PABPC3
invn_SeqId_5315_22	10707	0.0113851	0.0080856	0.159139		5315-22	Troponin T	Troponin T, cardiac muscle	P45379	TNNT2
invn_SeqId_7813_6	10707	0.0126652	0.0089965	0.159224		7813-6	Alkaline phosphatase, placental	Alkaline phosphatase, placental type	P05187	ALPP
invn_SeqId_13692_154	10707	0.0124529	0.0088504	0.159444		13692-154	WISP-1	WNT1-inducible-signaling pathway protein 1	O95388	WISP1
invn_SeqId_17419_17	10707	0.0114678	0.0081565	0.159761		17419-17	TES	Testin	Q9UGI8	TES
invn_SeqId_9114_84	10707	-0.0125686	0.0089463	0.16008		9114-84	UROL1	Uromodulin-like 1	Q5DID0	UMODL1
invn_SeqId_11547_84	10707	-0.0119265	0.0084915	0.160195		11547-84	MUSK	Muscle, skeletal receptor tyrosine-protein kinase	O15146	MUSK
invn_SeqId_17410_5	10707	0.0120103	0.0085535	0.160304		17410-5	CETN3	Centrin-3	O15182	CETN3
invn_SeqId_13129_40	10707	-0.0126114	0.0089826	0.160356		13129-40	LDLR	Low-density lipoprotein receptor	P01130	LDLR
invn_SeqId_3401_8	10707	-0.0126146	0.0089875	0.160477		3401-8	TCPTP	Tyrosine-protein phosphatase non-receptor type 2	P17706	PTPN2
invn_SeqId_3003_29	10707	-0.0126512	0.0090196	0.160755		3003-29	NKp30	Natural cytotoxicity triggering receptor 3	O14931	NCR3
invn_SeqId_7200_4	10707	0.0125453	0.0089468	0.160883		7200-4	LRFN2	Leucine-rich repeat and fibronectin type-III domain-containing protein 2	Q9ULH4	LRFN2
invn_SeqId_12653_13	10707	0.0117234	0.0083658	0.161136		12653-13	CSNK1G2	Casein kinase I isoform gamma-2	P78368	CSNK1G2
invn_SeqId_13727_44	10707	0.0123095	0.0087863	0.161249		13727-44	SPOP	Speckle-type POZ protein	O43791	SPOP
invn_SeqId_16926_44	10707	0.0118946	0.0084952	0.161498		16926-44	Alkaline phosphatase, liver	Alkaline phosphatase, tissue-nonspecific isozyme	P05186	ALPL
invn_SeqId_5526_53	10707	-0.0123733	0.0088383	0.161552		5526-53	GITR	Tumor necrosis factor receptor superfamily member 18	Q9Y5U5	TNFRSF18
invn_SeqId_14237_1	10707	0.0125484	0.0089672	0.161731		14237-1	HSP 70
invn_SeqId_13966_30	10707	0.0123683	0.0088403	0.161818		13966-30	MYOM3	Myomesin-3	Q5VTT5	MYOM3
invn_SeqId_11307_33	10707	0.0113144	0.0080931	0.162135		11307-33	WWP1	NEDD4-like E3 ubiquitin-protein ligase WWP1	Q9H0M0	WWP1
invn_SeqId_11266_8	10707	0.0117837	0.0084423	0.162804	1	11266-8	SELPL	P-selectin glycoprotein ligand 1	Q14242	SELPLG
invn_SeqId_18328_36	10707	0.0124937	0.008961	0.163279		18328-36	P5CR2	Pyrroline-5-carboxylate reductase 2	Q96C36	PYCR2
invn_SeqId_17794_6	10707	0.0113494	0.0081505	0.163805		17794-6	Phosphomannomutase 2	Phosphomannomutase 2	O15305	PMM2
invn_SeqId_10666_7	10707	0.0124036	0.008911	0.163968		10666-7	GNPTG	N-acetylglucosamine-1-phosphotransferase subunit gamma	Q9UJJ9	GNPTG
invn_SeqId_19252_67	10707	0.0120613	0.0086657	0.163998		19252-67	PSB2	Proteasome subunit beta type-2	P49721	PSMB2
invn_SeqId_10078_5	10707	0.0125044	0.0089875	0.164162		10078-5	BAG3	BAG family molecular chaperone regulator 3	O95817	BAG3
invn_SeqId_2961_1	10707	-0.0125421	0.0090158	0.164215		2961-1	Protein C	Vitamin K-dependent protein C	P04070	PROC
invn_SeqId_7231_37	10707	-0.012177	0.0087585	0.164465		7231-37	TM11A	Transmembrane protease serine 11A	Q6ZMR5	TMPRSS11A
invn_SeqId_10882_12	10707	0.0124943	0.008989	0.164569		10882-12	Desmocollin-1	Desmocollin-1	Q08554	DSC1
invn_SeqId_9513_9	10707	-0.0121989	0.008778	0.164645		9513-9	FGF22	Fibroblast growth factor 22	Q9HCT0	FGF22
invn_SeqId_14122_132	10707	-0.0125078	0.009004	0.164819		14122-132	ZNRF3	E3 ubiquitin-protein ligase ZNRF3	Q9ULT6	ZNRF3
invn_SeqId_7070_25	10707	-0.0122933	0.0088504	0.16486		7070-25	KELL	Kell blood group glycoprotein	P23276	KEL
invn_SeqId_15376_134	10707	-0.0122856	0.0088475	0.164985		15376-134	CATE	Cathepsin E	P14091	CTSE
invn_SeqId_9470_15	10707	0.0121924	0.0087834	0.165131		9470-15	MET24	Methyltransferase-like protein 24	Q5JXM2	METTL24
invn_SeqId_10803_22	10707	0.011838	0.0085321	0.165331		10803-22	HSP 70
invn_SeqId_17441_4	10707	-0.0124214	0.0089553	0.16546		17441-4	Alkaline phosphatase, intestine	Intestinal-type alkaline phosphatase	P09923	ALPI
invn_SeqId_2719_3	10707	-0.0123549	0.0089081	0.165494		2719-3	G-CSF-R	Granulocyte colony-stimulating factor receptor	Q99062	CSF3R
invn_SeqId_8479_4	10707	0.012268	0.0088455	0.165496		8479-4	MMP-10	Stromelysin-2	P09238	MMP10
invn_SeqId_2950_57	10707	-0.0123455	0.0089022	0.165533		2950-57	IGFBP-4	Insulin-like growth factor-binding protein 4	P22692	IGFBP4
invn_SeqId_2890_59	10707	0.0120775	0.0087109	0.16563		2890-59	CCL28	C-C motif chemokine 28	Q9NRJ3	CCL28
invn_SeqId_17209_27	10707	0.0124748	0.0089981	0.165659		17209-27	ST2B1	Sulfotransferase family cytosolic 2B member 1	O00204	SULT2B1
invn_SeqId_6471_53	10707	-0.0124828	0.0090152	0.166195		6471-53	FHR4	Complement factor H-related protein 4	Q92496	CFHR4
invn_SeqId_9887_40	10707	0.0117602	0.0084937	0.166207		9887-40	RBBP6	E3 ubiquitin-protein ligase RBBP6	Q7Z6E9	RBBP6
invn_SeqId_5459_33	10707	0.0123527	0.0089218	0.166217		5459-33	CYTN	Cystatin-SN	P01037	CST1
invn_SeqId_9100_32	10707	0.0119803	0.00866	0.16657		9100-32	CE046	Uncharacterized protein C5orf46	Q6UWT4	C5orf46
invn_SeqId_6227_1	10707	0.0118836	0.0086085	0.167479		6227-1	kallikrein 10	Kallikrein-10	O43240	KLK10
invn_SeqId_18880_81	10707	0.0122105	0.0088535	0.167869	1	18880-81	Collagen Type III	Collagen Type III	P02461	COL3A1
invn_SeqId_7551_33	10707	0.01164	0.0084446	0.16811		7551-33	LRC32	Leucine-rich repeat-containing protein 32	Q14392	LRRC32
invn_SeqId_6991_24	10707	0.0123973	0.0089984	0.16832		6991-24	FUT9	Alpha-(1,3)-fucosyltransferase 9	Q9Y231	FUT9
invn_SeqId_5936_53	10707	0.0123391	0.0089612	0.168557		5936-53	TNF-a	Tumor necrosis factor	P01375	TNF
invn_SeqId_13118_5	10707	0.011221	0.0081518	0.168692		13118-5	SMOC1	SPARC-related modular calcium-binding protein 1	Q9H4F8	SMOC1
invn_SeqId_6480_1	10707	-0.0119271	0.0086699	0.168947		6480-1	CANT1	Soluble calcium-activated nucleotidase 1	Q8WVQ1	CANT1
invn_SeqId_14124_6	10707	0.0115524	0.0083983	0.168984		14124-6	Ephrin-A2	Ephrin-A2	O43921	EFNA2
invn_SeqId_3874_8	10707	0.0113915	0.0082837	0.169106		3874-8	UB2L3	Ubiquitin-conjugating enzyme E2 L3	P68036	UBE2L3
invn_SeqId_12382_2	10707	0.012128	0.0088272	0.169487		12382-2	DDX58	Probable ATP-dependent RNA helicase DDX58	O95786	DDX58
invn_SeqId_5722_78	10707	-0.011661	0.0084888	0.169567		5722-78	Prolylcarboxypeptidase	Lysosomal Pro-X carboxypeptidase	P42785	PRCP
invn_SeqId_13982_33	10707	0.0113451	0.0082639	0.169827		13982-33	RGS18	Regulator of G-protein signaling 18	Q9NS28	RGS18
invn_SeqId_12831_21	10707	0.0116997	0.0085224	0.169839		12831-21	TESC	Calcineurin B homologous protein 3	Q96BS2	TESC
invn_SeqId_15384_15	10707	-0.0119544	0.0087126	0.170066		15384-15	KLOTHO	Klotho	Q9UEF7	KL
invn_SeqId_3192_3	10707	0.012304	0.008978	0.170574		3192-3	Glutamate carboxypeptidase	Cytosolic non-specific dipeptidase	Q96KP4	CNDP2
invn_SeqId_14631_22	10707	0.0123117	0.0089842	0.170599		14631-22	DUS16	Dual specificity protein phosphatase 16	Q9BY84	DUSP16
invn_SeqId_9765_4	10707	0.0113544	0.008286	0.17062		9765-4	NDE1	Nuclear distribution protein nudE homolog 1	Q9NXR1	NDE1
invn_SeqId_12622_96	10707	-0.0123108	0.0089844	0.170639		12622-96	ASH1L	Histone-lysine N-methyltransferase ASH1L	Q9NR48	ASH1L
invn_SeqId_18909_11	10707	0.0120529	0.008803	0.170972		18909-11	EXOS8	Exosome complex component RRP43	Q96B26	EXOSC8
invn_SeqId_11439_88	10707	0.0121637	0.0088944	0.171477		11439-88	RHPN2	Rhophilin-2	Q8IUC4	RHPN2
invn_SeqId_18931_40	10707	0.0119266	0.0087215	0.171496		18931-40	SLIT3	Slit homolog 3 protein	O75094	SLIT3
invn_SeqId_5457_5	10707	0.0115521	0.008448	0.17152		5457-5	COLEC12	Collectin-12	Q5KU26	COLEC12
invn_SeqId_6352_8	10707	0.0122533	0.008964	0.171672		6352-8	INSRR	Insulin receptor-related protein	P14616	INSRR
invn_SeqId_11542_11	10707	0.0119926	0.008778	0.171903		11542-11	TM230	Transmembrane protein 230	Q96A57	TMEM230
invn_SeqId_18458_4	10707	0.0115661	0.0084679	0.172008		18458-4	PGES2	Prostaglandin E synthase 2	Q9H7Z7	PTGES2
invn_SeqId_3438_10	10707	0.0117337	0.0085923	0.172089	1	3438-10	FSTL3	Follistatin-related protein 3	O95633	FSTL3
invn_SeqId_17693_2	10707	0.0121096	0.0088676	0.172095		17693-2	Septin-6	Septin-6	Q14141	6-Sep
invn_SeqId_4981_6	10707	-0.0122328	0.0089582	0.172108		4981-6	DSC3	Desmocollin-3	Q14574	DSC3
invn_SeqId_18409_61	10707	0.0121597	0.0089149	0.172604		18409-61	ARF5	ADP-ribosylation factor 5	P84085	ARF5
invn_SeqId_9867_23	10707	0.0120924	0.0088737	0.172998		9867-23	F16P2	Fructose-1,6-bisphosphatase isozyme 2	O00757	FBP2
invn_SeqId_19567_1	10707	0.0122837	0.0090149	0.173039		19567-1	EGFRvIII	Epidermal growth factor receptor variant III	P00533	EGFR
invn_SeqId_11654_77	10707	-0.0122348	0.0089796	0.173063		11654-77	NRSN1	Neurensin-1	Q8IZ57	NRSN1
invn_SeqId_8249_124	10707	0.0117228	0.0086119	0.173469		8249-124	ALK	ALK tyrosine kinase receptor	Q9UM73	ALK
invn_SeqId_8811_24	10707	0.012084	0.0088777	0.173492		8811-24	BAMBI	BMP and activin membrane-bound inhibitor homolog	Q13145	BAMBI
invn_SeqId_19287_59	10707	0.0110962	0.0081526	0.17352		19287-59	DENR	Density-regulated protein	O43583	DENR
invn_SeqId_9128_34	10707	0.0115897	0.0085174	0.173632		9128-34	FLRT3	Leucine-rich repeat transmembrane protein FLRT3	Q9NZU0	FLRT3
invn_SeqId_6407_63	10707	-0.0121608	0.0089402	0.173785		6407-63	LAD1	Ladinin-1	O00515	LAD1
invn_SeqId_5610_32	10707	-0.0120965	0.0088977	0.174012		5610-32	CJ038	Protein FAM171A1	Q5VUB5	FAM171A1
invn_SeqId_18289_16	10707	0.0122715	0.0090303	0.1742		18289-16	MIP-5	C-C motif chemokine 15	Q16663	CCL15
invn_SeqId_3600_2	10707	0.0119703	0.0088126	0.174393	1	3600-2	Chitotriosidase-1	Chitotriosidase-1	Q13231	CHIT1
invn_SeqId_12332_7	10707	-0.0121276	0.0089309	0.174513		12332-7	EF2K	Eukaryotic elongation factor 2 kinase	O00418	EEF2K
invn_SeqId_3415_61	10707	0.0121843	0.0089797	0.174852	1	3415-61	BSP	Bone sialoprotein 2	P21815	IBSP
invn_SeqId_3469_74	10707	0.0114097	0.0084109	0.174954		3469-74	RPS6KA3	Ribosomal protein S6 kinase alpha-3	P51812	RPS6KA3
invn_SeqId_10086_39	10707	0.0121658	0.0089689	0.174986		10086-39	CBS	Cystathionine beta-synthase	P35520	CBS
invn_SeqId_11067_13	10707	0.0119368	0.0088001	0.17499		11067-13	Osteocalcin	Osteocalcin	P02818	BGLAP
invn_SeqId_11715_1	10707	-0.0118642	0.0087512	0.175216		11715-1	PO2F1	POU domain, class 2, transcription factor 1	P14859	POU2F1
invn_SeqId_7955_195	10707	-0.0121175	0.0089397	0.175295		7955-195	ITI heavy chain H1	Inter-alpha-trypsin inhibitor heavy chain H1	P19827	ITIH1
invn_SeqId_2683_1	10707	-0.0110762	0.0081738	0.17542		2683-1	iC3b	Complement C3b, inactivated	P01024	C3
invn_SeqId_12717_65	10707	0.0113109	0.0083486	0.175503		12717-65	TOX3	TOX high mobility group box family member 3	O15405	TOX3
invn_SeqId_2590_69	10707	0.0116596	0.0086064	0.175523	1	2590-69	ROR1	Inactive tyrosine-protein kinase transmembrane receptor ROR1	Q01973	ROR1
invn_SeqId_11279_42	10707	-0.0119069	0.0087908	0.175613		11279-42	GABR1	Gamma-aminobutyric acid type B receptor subunit 1	Q9UBS5	GABBR1
invn_SeqId_17163_117	10707	-0.012142	0.008965	0.175644		17163-117	Annexin III	Annexin A3	P12429	ANXA3
invn_SeqId_14133_93	10707	-0.0116882	0.0086435	0.176326	1	14133-93	IL-1 sRII	Interleukin-1 receptor type 2	P27930	IL1R2
invn_SeqId_11476_43	10707	0.0115333	0.0085316	0.176459		11476-43	VPS4A	Vacuolar protein sorting-associated protein 4A	Q9UN37	VPS4A
invn_SeqId_16605_2	10707	0.0121647	0.0090064	0.176829		16605-2	C1T9A	Complement C1q and tumor necrosis factor-related protein 9A	P0C862	C1QTNF9
invn_SeqId_14114_18	10707	0.0116195	0.0086109	0.17724	1	14114-18	PIANP	PILR alpha-associated neural protein	Q8IYJ0	PIANP
invn_SeqId_5256_86	10707	0.0112375	0.0083282	0.177258		5256-86	PDE5A	cGMP-specific 3',5'-cyclic phosphodiesterase	O76074	PDE5A
invn_SeqId_12537_88	10707	0.0111757	0.0082826	0.177268		12537-88	PURA	Transcriptional activator protein Pur-alpha	Q00577	PURA
invn_SeqId_19139_3	10707	0.0120898	0.0089635	0.177435		19139-3	HSF2B	Heat shock factor 2-binding protein	O75031	HSF2BP
invn_SeqId_11289_31	10707	0.0114501	0.0084894	0.177444		11289-31	KC1D	Casein kinase I isoform delta	P48730	CSNK1D
invn_SeqId_11647_6	10707	0.0121491	0.0090089	0.177504		11647-6	Frizzled-10	Frizzled-10	Q9ULW2	FZD10
invn_SeqId_10372_18	10707	0.0111821	0.0082919	0.177509		10372-18	STAT6	Signal transducer and activator of transcription 6	P42226	STAT6
invn_SeqId_9015_1	10707	0.0119373	0.0088542	0.177621	1	9015-1	PRG3	Proteoglycan 3	Q9Y2Y8	PRG3
invn_SeqId_17817_22	10707	0.0119635	0.0088771	0.177789		17817-22	DDIT4	DNA damage-inducible transcript 4 protein	Q9NX09	DDIT4
invn_SeqId_5542_22	10707	0.0120532	0.008944	0.177808	1	5542-22	NRP1	Neuropilin-1	O14786	NRP1
invn_SeqId_16305_10	10707	0.0121318	0.0090029	0.177831	1	16305-10	Cadherin-11	Cadherin-11	P55287	CDH11
invn_SeqId_17372_5	10707	0.0121115	0.0089917	0.178018		17372-5	4EBP1	Eukaryotic translation initiation factor 4E-binding protein 1	Q13541	EIF4EBP1
invn_SeqId_16746_12	10707	0.0115402	0.0085728	0.178288		16746-12	Activin B	Inhibin beta B chain	P09529	INHBB
invn_SeqId_4807_13	10707	0.0121369	0.0090188	0.178416		4807-13	CO8A1	Collagen alpha-1(VIII) chain	P27658	COL8A1
invn_SeqId_3719_2	10707	0.0117857	0.0087629	0.17867		3719-2	p27Kip1	Cyclin-dependent kinase inhibitor 1B	P46527	CDKN1B
invn_SeqId_3216_2	10707	-0.0118221	0.0087937	0.178854		3216-2	PIGR	Polymeric immunoglobulin receptor	P01833	PIGR
invn_SeqId_15539_15	10707	0.0114674	0.0085423	0.179487		15539-15	SLIK1	SLIT and NTRK-like protein 1	Q96PX8	SLITRK1
invn_SeqId_13105_7	10707	0.0120049	0.0089429	0.179497		13105-7	SNP25	Synaptosomal-associated protein 25	P60880	SNAP25
invn_SeqId_14129_1	10707	-0.0121114	0.0090223	0.1795		14129-1	IFNA7	Interferon alpha-7	P01567	IFNA7
invn_SeqId_8876_51	10707	0.0121026	0.0090267	0.180024		8876-51	NRX2B	Neurexin-2-beta	P58401	NRXN2
invn_SeqId_3050_7	10707	0.011908	0.0088901	0.180448		3050-7	vWF	von Willebrand factor	P04275	VWF
invn_SeqId_4237_70	10707	0.0115572	0.0086358	0.180828		4237-70	LCMT1	Leucine carboxyl methyltransferase 1	Q9UIC8	LCMT1
invn_SeqId_8838_10	10707	0.0116311	0.0086939	0.180973		8838-10	CASC4	Protein CASC4	Q6P4E1	CASC4
invn_SeqId_11459_81	10707	0.012063	0.0090227	0.181262		11459-81	ELL	RNA polymerase II elongation factor ELL	P55199	ELL
invn_SeqId_12934_1	10707	-0.0119692	0.0089588	0.181565		12934-1	HERC5	E3 ISG15--protein ligase HERC5	Q9UII4	HERC5
invn_SeqId_9490_3	10707	0.011699	0.0087578	0.181629		9490-3	CD032	Uncharacterized protein C4orf32	Q8N8J7	C4orf32
invn_SeqId_6649_51	10707	0.0115766	0.0086752	0.182085		6649-51	NET1	Netrin-1	O95631	NTN1
invn_SeqId_18401_18	10707	0.0113664	0.0085231	0.18236		18401-18	ALKB3	Alpha-ketoglutarate-dependent dioxygenase alkB homolog 3	Q96Q83	ALKBH3
invn_SeqId_12803_9	10707	-0.0116762	0.0087554	0.18236		12803-9	ZN329	Zinc finger protein 329	Q86UD4	ZNF329
invn_SeqId_18300_39	10707	0.0110544	0.0082968	0.182767		18300-39	PURB	Transcriptional activator protein Pur-beta	Q96QR8	PURB
invn_SeqId_10363_13	10707	0.0110772	0.0083226	0.183224		10363-13	SMAD3	Mothers against decapentaplegic homolog 3	P84022	SMAD3
invn_SeqId_10539_30	10707	0.011966	0.0089921	0.183308		10539-30	C99L2	CD99 antigen-like protein 2	Q8TCZ2	CD99L2
invn_SeqId_17200_50	10707	0.0119811	0.0090127	0.183757	1	17200-50	KI2L1	Killer cell immunoglobulin-like receptor 2DL1	P43626	KIR2DL1
invn_SeqId_3629_60	10707	0.0106862	0.0080404	0.183858		3629-60	MRCKB	Serine/threonine-protein kinase MRCK beta	Q9Y5S2	CDC42BPB
invn_SeqId_18817_50	10707	0.0110347	0.0083065	0.184061		18817-50	CBX1	Chromobox protein homolog 1	P83916	CBX1
invn_SeqId_4140_3	10707	-0.011884	0.0089504	0.184284		4140-3	IL-7	Interleukin-7	P13232	IL7
invn_SeqId_2763_66	10707	-0.0117036	0.00882	0.184554		2763-66	FGF-20	Fibroblast growth factor 20	Q9NP95	FGF20
invn_SeqId_3325_2	10707	0.0112268	0.0084654	0.1848		3325-2	MATN2	Matrilin-2	O00339	MATN2
invn_SeqId_5663_18	10707	-0.0116321	0.0087803	0.185267		5663-18	PF4V	Platelet factor 4 variant	P10720	PF4V1
invn_SeqId_12510_3	10707	0.0112894	0.0085227	0.185319		12510-3	STAP1	Signal-transducing adaptor protein 1	Q9ULZ2	STAP1
invn_SeqId_13644_30	10707	0.0110017	0.0083114	0.185636		13644-30	HGS	Hepatocyte growth factor-regulated tyrosine kinase substrate	O14964	HGS
invn_SeqId_13697_51	10707	-0.0116545	0.0088051	0.185664		13697-51	GPDA	Glycerol-3-phosphate dehydrogenase [NAD(+)], cytoplasmic	P21695	GPD1
invn_SeqId_3807_1	10707	-0.0118082	0.0089341	0.186298		3807-1	FGF23	Fibroblast growth factor 23	Q9GZV9	FGF23
invn_SeqId_8697_38	10707	0.0114464	0.0086686	0.186713	1	8697-38	Glypican 1	Glypican-1	P35052	GPC1
invn_SeqId_6359_50	10707	0.0116974	0.0088621	0.186888	1	6359-50	AGO61	Protein O-linked-mannose beta-1,4-N-acetylglucosaminyltransferase 2	Q8NAT1	POMGNT2
invn_SeqId_12652_37	10707	0.0108227	0.0082013	0.186988		12652-37	SAHH2	Adenosylhomocysteinase 2	O43865	AHCYL1
invn_SeqId_7841_84	10707	0.0117205	0.008885	0.187152		7841-84	ESAM	Endothelial cell-selective adhesion molecule	Q96AP7	ESAM
invn_SeqId_11143_32	10707	0.0118247	0.008964	0.187154		11143-32	NOE3	Noelin-3	Q96PB7	OLFM3
invn_SeqId_6383_90	10707	-0.0111297	0.0084399	0.1873		6383-90	TLL1	Tolloid-like protein 1	O43897	TLL1
invn_SeqId_14136_234	10707	0.0118319	0.0089795	0.187649	1	14136-234	C1QR1	Complement component C1q receptor	Q9NPY3	CD93
invn_SeqId_17738_7	10707	0.0116469	0.0088508	0.18823		17738-7	CRNN	Cornulin	Q9UBG3	CRNN
invn_SeqId_12549_33	10707	0.011408	0.0086693	0.188234		12549-33	PTGD2	Hematopoietic prostaglandin D synthase	O60760	HPGDS
invn_SeqId_11122_97	10707	0.0108805	0.0082739	0.188525		11122-97	SPG21	Maspardin	Q9NZD8	SPG21
invn_SeqId_14334_3	10707	0.0117275	0.0089231	0.188777		14334-3	RECO	Recoverin	P35243	RCVRN
invn_SeqId_13041_47	10707	0.0115558	0.0087934	0.188823		13041-47	TRAF4	TNF receptor-associated factor 4	Q9BUZ4	TRAF4
invn_SeqId_12341_8	10707	0.011238	0.0085551	0.189005		12341-8	DUS6	Dual specificity protein phosphatase 6	Q16828	DUSP6
invn_SeqId_13102_1	10707	0.0116569	0.0088755	0.189084		13102-1	FAM3D	Protein FAM3D	Q96BQ1	FAM3D
invn_SeqId_14013_11	10707	0.0106252	0.0080933	0.189269		14013-11	TANK	TRAF family member-associated NF-kappa-B activator	Q92844	TANK
invn_SeqId_13421_17	10707	-0.011721	0.0089289	0.189311		13421-17	KISHB	Protein kish-B	Q9NRX6	TMEM167B
invn_SeqId_13557_3	10707	0.0118308	0.0090128	0.189325		13557-3	Nectin 3	Nectin-3	Q9NQS3	PVRL3
invn_SeqId_7920_30	10707	-0.0118275	0.0090104	0.189329		7920-30	SIA8B	Alpha-2,8-sialyltransferase 8B	Q92186	ST8SIA2
invn_SeqId_7123_25	10707	0.0110347	0.0084097	0.189503		7123-25	RM52	39S ribosomal protein L52, mitochondrial	Q86TS9	MRPL52
invn_SeqId_10049_112	10707	0.011623	0.0088586	0.189531		10049-112	TERF1	Telomeric repeat-binding factor 1	P54274	TERF1
invn_SeqId_10584_7	10707	0.011789	0.0089885	0.189695		10584-7	NDUS4	NADH dehydrogenase [ubiquinone] iron-sulfur protein 4, mitochondrial	O43181	NDUFS4
invn_SeqId_18311_44	10707	0.011539	0.0088006	0.189829		18311-44	DCTN6	Dynactin subunit 6	O00399	DCTN6
invn_SeqId_6411_58	10707	-0.0113218	0.0086357	0.189872		6411-58	DB135	Beta-defensin 135	Q30KP9	DEFB135
invn_SeqId_17345_12	10707	0.0106137	0.0080982	0.190012		17345-12	ZADH2	Prostaglandin reductase 3	Q8N4Q0	ZADH2
invn_SeqId_14157_21	10707	0.0114495	0.0087368	0.19006		14157-21	14-3-3E	14-3-3 protein epsilon	P62258	YWHAE
invn_SeqId_5629_58	10707	-0.011687	0.0089216	0.190236		5629-58	NKG2A	NKG2-A/NKG2-B type II integral membrane protein	P26715	KLRC1
invn_SeqId_11226_16	10707	0.0105315	0.0080406	0.190296		11226-16	UBE3A	Ubiquitin-protein ligase E3A	Q05086	UBE3A
invn_SeqId_7247_1	10707	0.0117604	0.0089822	0.190459		7247-1	GORAB	RAB6-interacting golgin	Q5T7V8	GORAB
invn_SeqId_18408_26	10707	0.0111919	0.008557	0.190925		18408-26	ARF4	ADP-ribosylation factor 4	P18085	ARF4
invn_SeqId_9947_22	10707	0.0116337	0.0088951	0.19094		9947-22	TOPB1	DNA topoisomerase 2-binding protein 1	Q92547	TOPBP1
invn_SeqId_15669_7	10707	0.0106528	0.0081452	0.190951		15669-7	BRAF1	Serine/threonine-protein kinase B-raf	P15056	BRAF
invn_SeqId_4153_11	10707	-0.0117369	0.0089805	0.191265		4153-11	alpha-1-antichymotrypsin complex	Alpha-1-antichymotrypsin complex	P01011	SERPINA3
invn_SeqId_7139_14	10707	0.0102304	0.0078313	0.191461		7139-14	SLIK4	SLIT and NTRK-like protein 4	Q8IW52	SLITRK4
invn_SeqId_8021_59	10707	0.0114042	0.008732	0.191571		8021-59	RM14	39S ribosomal protein L14, mitochondrial	Q6P1L8	MRPL14
invn_SeqId_5677_15	10707	-0.0117294	0.0089857	0.191805		5677-15	CB066	Uncharacterized protein C2orf66	Q6UXQ4	C2orf66
invn_SeqId_11570_94	10707	-0.0114567	0.0087831	0.192125		11570-94	BAP29	B-cell receptor-associated protein 29	Q9UHQ4	BCAP29
invn_SeqId_6629_3	10707	-0.0116611	0.0089472	0.192491		6629-3	HBD-1	Beta-defensin 1	P60022	DEFB1
invn_SeqId_15633_6	10707	0.0109942	0.0084399	0.192726		15633-6	RBP	Retinol-binding protein 4	P02753	RBP4
invn_SeqId_6274_15	10707	0.0111446	0.0085564	0.192777		6274-15	WSCD2	WSC domain-containing protein 2	Q2TBF2	WSCD2
invn_SeqId_7810_20	10707	0.01099	0.0084438	0.193098		7810-20	C1QTNF5	Complement C1q tumor necrosis factor-related protein 5	Q9BXJ0	C1QTNF5
invn_SeqId_8383_20	10707	0.0110566	0.0085004	0.193386		8383-20	CK094	Uncharacterized protein C11orf94	C9JXX5	C11orf94
invn_SeqId_6276_16	10707	0.011622	0.0089366	0.193459		6276-16	Furin	Furin	P09958	FURIN
invn_SeqId_11120_49	10707	0.0115143	0.0088542	0.193477		11120-49	NAT14	N-acetyltransferase 14	Q8WUY8	NAT14
invn_SeqId_13561_5	10707	-0.0117182	0.0090156	0.193706		13561-5	5HT6R	5-hydroxytryptamine receptor 6	P50406	HTR6
invn_SeqId_17166_4	10707	0.0115382	0.008888	0.194254		17166-4	FGF-8F	Fibroblast growth factor 8 isoform F	P55075	FGF8
invn_SeqId_19379_154	10707	0.0105745	0.0081459	0.194267		19379-154	RAB3D	Ras-related protein Rab-3D	O95716	RAB3D
invn_SeqId_3453_87	10707	0.0107066	0.0082499	0.194388		3453-87	LYN	Tyrosine-protein kinase Lyn	P07948	LYN
invn_SeqId_2201_17	10707	-0.0115661	0.008916	0.19458		2201-17	Endostatin	Endostatin	P39060	COL18A1
invn_SeqId_12427_8	10707	0.0111321	0.0085872	0.19488		12427-8	MPIP2	M-phase inducer phosphatase 2	P30305	CDC25B
invn_SeqId_13605_16	10707	0.0114139	0.0088099	0.195149		13605-16	ANX10	Annexin A10	Q9UJ72	ANXA10
invn_SeqId_12848_9	10707	0.0113134	0.0087412	0.195603		12848-9	ARHG2	Rho guanine nucleotide exchange factor 2	Q92974	ARHGEF2
invn_SeqId_6228_58	10707	-0.011485	0.0088982	0.196834		6228-58	sperm acrosome associated 1	Sperm acrosome membrane-associated protein 1	Q9HBV2	SPACA1
invn_SeqId_10561_5	10707	0.0114943	0.0089056	0.196839		10561-5	PGRP-I-alpha	Peptidoglycan recognition protein 3	Q96LB9	PGLYRP3
invn_SeqId_5639_49	10707	0.0108704	0.0084224	0.196853		5639-49	NETO1	Neuropilin and tolloid-like protein 1	Q8TDF5	NETO1
invn_SeqId_9297_12	10707	0.0112744	0.0087374	0.196956		9297-12	B3GN8	UDP-GlcNAc:betaGal beta-1,3-N-acetylglucosaminyltransferase 8	Q7Z7M8	B3GNT8
invn_SeqId_16591_71	10707	0.011403	0.0088402	0.197112		16591-71	CHIA	Acidic mammalian chitinase	Q9BZP6	CHIA
invn_SeqId_10945_11	10707	0.0112489	0.0087224	0.197199		10945-11	Syntaxin-6	Syntaxin-6	O43752	STX6
invn_SeqId_6495_14	10707	0.0112796	0.0087496	0.19737		6495-14	Endothelin 1	Endothelin-1	P05305	EDN1
invn_SeqId_18868_7	10707	0.0108291	0.0084012	0.197426		18868-7	CBX3	Chromobox protein homolog 3	Q13185	CBX3
invn_SeqId_4137_57	10707	-0.0112656	0.0087433	0.197606		4137-57	IL-17E	Interleukin-25	Q9H293	IL25
invn_SeqId_17454_15	10707	-0.0112528	0.0087419	0.198045		17454-15	EGFL6	Epidermal growth factor-like protein 6	Q8IUX8	EGFL6
invn_SeqId_10977_55	10707	0.0114507	0.0088971	0.19812		10977-55	UCMA	Unique cartilage matrix-associated protein	Q8WVF2	UCMA
invn_SeqId_10512_13	10707	0.0114047	0.0088679	0.198451		10512-13	IL3RB	Cytokine receptor common subunit beta	P32927	CSF2RB
invn_SeqId_7173_141	10707	0.0111509	0.008672	0.198523		7173-141	T132C	Transmembrane protein 132C	Q8N3T6	TMEM132C
invn_SeqId_12451_62	10707	0.011576	0.0090151	0.199145		12451-62	BACH1	Transcription regulator protein BACH1	O14867	BACH1
invn_SeqId_6264_9	10707	-0.0114287	0.0089008	0.199165		6264-9	CYR61	Protein CYR61	O00622	CYR61
invn_SeqId_2558_51	10707	-0.0114376	0.0089121	0.199388		2558-51	b-Endorphin	Beta-endorphin	P01189	POMC
invn_SeqId_6447_73	10707	0.0115038	0.0089651	0.199457		6447-73	PTX3	Pentraxin-related protein PTX3	P26022	PTX3
invn_SeqId_6421_52	10707	-0.0114589	0.0089307	0.199488		6421-52	IFN16	Interferon alpha-16	P05015	IFNA16
invn_SeqId_18181_2	10707	0.0102547	0.0079967	0.199741		18181-2	TSSC4	Protein TSSC4	Q9Y5U2	TSSC4
invn_SeqId_12904_180	10707	-0.0113559	0.0088557	0.199757		12904-180	cubilin	cubilin	O60494	CUBN
invn_SeqId_13073_14	10707	0.0114857	0.0089583	0.199828		13073-14	AN32A	Acidic leucine-rich nuclear phosphoprotein 32 family member A	P39687	ANP32A
invn_SeqId_5456_59	10707	-0.0115488	0.0090097	0.199936		5456-59	CNDP1	Beta-Ala-His dipeptidase	Q96KN2	CNDP1
invn_SeqId_18257_64	10707	0.0112471	0.008776	0.200019		18257-64	SRP19	Signal recognition particle 19 kDa protein	P09132	SRP19
invn_SeqId_6998_106	10707	0.0107236	0.0083707	0.200188		6998-106	HAAH	Aspartyl/asparaginyl beta-hydroxylase	Q12797	ASPH
invn_SeqId_6606_61	10707	-0.0114809	0.0089642	0.200307		6606-61	KISS1	Metastasis-suppressor KiSS-1	Q15726	KISS1
invn_SeqId_13459_30	10707	0.0105101	0.0082092	0.200473		13459-30	CI167	Torsin-4A	Q9NXH8	TOR4A
invn_SeqId_4880_21	10707	0.0109628	0.008564	0.200535		4880-21	GDF2	Growth/differentiation factor 2	Q9UK05	GDF2
invn_SeqId_7755_37	10707	0.0115467	0.0090213	0.200595		7755-37	ITB5	Integrin beta-5	P18084	ITGB5
invn_SeqId_14024_196	10707	0.0114838	0.0089749	0.200731		14024-196	EDA	Ectodysplasin-A, secreted form	Q92838	EDA
invn_SeqId_6469_62	10707	-0.0114995	0.0089957	0.201159		6469-62	LY66D	Lymphocyte antigen 6 complex locus protein G6d	O95868	LY6G6D
invn_SeqId_15594_47	10707	-0.0112159	0.0087814	0.20155		15594-47	HTRA1	Serine protease HTRA1	Q92743	HTRA1
invn_SeqId_2972_57	10707	0.0114221	0.008944	0.201605		2972-57	BMP-7	Bone morphogenetic protein 7	P18075	BMP7
invn_SeqId_6551_94	10707	0.0112914	0.0088446	0.201752		6551-94	Vaspin	Serpin A12	Q8IW75	SERPINA12
invn_SeqId_10668_5	10707	0.0105521	0.0082657	0.201766		10668-5	STX4	Syntaxin-4	Q12846	STX4
invn_SeqId_12583_77	10707	0.0109801	0.0086023	0.201836		12583-77	ARAF	Serine/threonine-protein kinase A-Raf	P10398	ARAF
invn_SeqId_19303_64	10707	0.0112358	0.0088061	0.202015		19303-64	PT117	Protein PET117 homolog, mitochondrial	Q6UWS5	PET117
invn_SeqId_5250_53	10707	0.010524	0.0082577	0.202534		5250-53	IMDH2	Inosine-5'-monophosphate dehydrogenase 2	P12268	IMPDH2
invn_SeqId_17692_2	10707	0.0114983	0.0090237	0.202607		17692-2	BT3A3	Butyrophilin subfamily 3 member A3	O00478	BTN3A3
invn_SeqId_9745_20	10707	0.0109441	0.0085922	0.202788		9745-20	IF4E2	Eukaryotic translation initiation factor 4E type 2	O60573	EIF4E2
invn_SeqId_11096_57	10707	0.0109038	0.0085664	0.203098		11096-57	HEMK2	HemK methyltransferase family member 2	Q9Y5N5	N6AMT1
invn_SeqId_18405_117	10707	0.0109568	0.0086089	0.203142		18405-117	AP1S2	AP-1 complex subunit sigma-2	P56377	AP1S2
invn_SeqId_15608_5	10707	0.0100437	0.007892	0.20317		15608-5	KS6B1	Ribosomal protein S6 kinase beta-1	P23443	RPS6KB1
invn_SeqId_9876_20	10707	-0.011293	0.0088802	0.203506		9876-20	aldolase C	Fructose-bisphosphate aldolase C	P09972	ALDOC
invn_SeqId_7132_55	10707	0.011433	0.0089999	0.20399		7132-55	C1QL4	Complement C1q-like protein 4	Q86Z23	C1QL4
invn_SeqId_19601_15	10707	0.010602	0.0083468	0.204045		19601-15	ASB9	Ankyrin repeat and SOCS box protein 9	Q96DX5	ASB9
invn_SeqId_17822_57	10707	0.0113269	0.0089192	0.204133		17822-57	RERG	Ras-related and estrogen-regulated growth inhibitor	Q96A58	RERG
invn_SeqId_12838_28	10707	-0.0114033	0.008983	0.204316		12838-28	DUS15	Dual specificity protein phosphatase 15	Q9H1R2	DUSP15
invn_SeqId_11390_24	10707	-0.0112224	0.0088426	0.204421		11390-24	Carbonic Anhydrase VIII	Carbonic anhydrase-related protein	P35219	CA8
invn_SeqId_16596_25	10707	0.0103451	0.0081619	0.205012		16596-25	GLRX3	Glutaredoxin-3	O76003	GLRX3
invn_SeqId_18932_84	10707	0.0114387	0.0090307	0.20531		18932-84	NMNA1	Nicotinamide/nicotinic acid mononucleotide adenylyltransferase 1	Q9HAN9	NMNAT1
invn_SeqId_15602_43	10707	-0.0114466	0.0090377	0.205349		15602-43	IL-6 sRa	Interleukin-6 receptor subunit alpha	P08887	IL6R
invn_SeqId_9568_289	10707	-0.010987	0.0086749	0.205353		9568-289	FCAMR	High affinity immunoglobulin alpha and immunoglobulin mu Fc receptor	Q8WWV6	FCAMR
invn_SeqId_6909_40	10707	-0.0111079	0.0087769	0.205689		6909-40	MGAT2	Alpha-1,6-mannosyl-glycoprotein 2-beta-N-acetylglucosaminyltransferase	Q10469	MGAT2
invn_SeqId_2418_55	10707	-0.0112555	0.0088942	0.205728		2418-55	Apo E	Apolipoprotein E	P02649	APOE
invn_SeqId_2789_26	10707	0.0107028	0.0084611	0.205917		2789-26	MMP-7	Matrilysin	P09237	MMP7
invn_SeqId_4904_7	10707	0.0105665	0.008354	0.205952		4904-7	Caspase-2	Caspase-2	P42575	CASP2
invn_SeqId_5810_25	10707	0.0113264	0.0089608	0.206261		5810-25	Cripto	Teratocarcinoma-derived growth factor 1	P13385	TDGF1
invn_SeqId_17770_42	10707	0.0113272	0.0089615	0.206261		17770-42	EMC8	ER membrane protein complex subunit 8	O43402	EMC8
invn_SeqId_9723_105	10707	0.011053	0.008745	0.206285		9723-105	EMILIN-3	Multimerin-2	Q9H8L6	MMRN2
invn_SeqId_16074_12	10707	0.0100382	0.0079434	0.206362		16074-12	GRB2-related adapter protein 2	GRB2-related adapter protein 2	O75791	GRAP2
invn_SeqId_12846_3	10707	0.0111108	0.0088115	0.207357		12846-3	FBXL5	F-box/LRR-repeat protein 5	Q9UKA1	FBXL5
invn_SeqId_14035_13	10707	-0.0113312	0.0089868	0.207386		14035-13	TIAM1	T-lymphoma invasion and metastasis-inducing protein 1	Q13009	TIAM1
invn_SeqId_12738_43	10707	0.0110473	0.0087645	0.207533		12738-43	NISCH	Nischarin	Q9Y2I1	NISCH
invn_SeqId_12668_7	10707	0.0110634	0.0087921	0.2083		12668-7	VPS4B	Vacuolar protein sorting-associated protein 4B	O75351	VPS4B
invn_SeqId_3037_62	10707	-0.0112441	0.0089392	0.208474		3037-62	IL-1b	Interleukin-1 beta	P01584	IL1B
invn_SeqId_10088_37	10707	0.0102583	0.0081576	0.208595		10088-37	APT	Adenine phosphoribosyltransferase	P07741	APRT
invn_SeqId_19622_7	10707	-0.0106881	0.0085005	0.208655		19622-7	Activin A	Inhibin beta A chain	P08476	INHBA
invn_SeqId_14178_18	10707	0.0111872	0.0088989	0.208731		14178-18	CDKN3	Cyclin-dependent kinase inhibitor 3	Q16667	CDKN3
invn_SeqId_3046_31	10707	0.0108204	0.0086148	0.209135		3046-31	resistin	Resistin	Q9HD89	RETN
invn_SeqId_13545_97	10707	0.0107243	0.008547	0.2096		13545-97	EIF1A	Probable RNA-binding protein EIF1AD	Q8N9N8	EIF1AD
invn_SeqId_7803_4	10707	-0.0109759	0.0087602	0.210261		7803-4	CHST1	Carbohydrate sulfotransferase 1	O43916	CHST1
invn_SeqId_18264_12	10707	-0.0110686	0.0088359	0.210351		18264-12	CCD25	Coiled-coil domain-containing protein 25	Q86WR0	CCDC25
invn_SeqId_12394_53	10707	0.0112655	0.009004	0.210899		12394-53	CP054	Transmembrane protein C16orf54	Q6UWD8	C16orf54
invn_SeqId_3197_70	10707	0.0108794	0.0087036	0.211332		3197-70	IDE	Insulin-degrading enzyme	P14735	IDE
invn_SeqId_12580_7	10707	0.0112242	0.0089835	0.211536		12580-7	PSB5	Proteasome subunit beta type-5	P28074	PSMB5
invn_SeqId_16606_85	10707	0.010488	0.0084019	0.211952		16606-85	Aldose reductase	Aldose reductase	P15121	AKR1B1
invn_SeqId_7221_56	10707	0.0111889	0.0089643	0.212		7221-56	CKAP4	Cytoskeleton-associated protein 4	Q07065	CKAP4
invn_SeqId_3315_15	10707	-0.0112247	0.0089959	0.212144		3315-15	GPC2	Glypican-2	Q8N158	GPC2
invn_SeqId_9573_108	10707	-0.0108729	0.0087278	0.212875		9573-108	TXD11	Thioredoxin domain-containing protein 11	Q6PKC3	TXNDC11
invn_SeqId_13991_47	10707	0.0108599	0.0087197	0.212997		13991-47	IF4G3	Eukaryotic translation initiation factor 4 gamma 3	O43432	EIF4G3
invn_SeqId_18259_15	10707	-0.0111924	0.0089868	0.213002	1	18259-15	MEOX2	Homeobox protein MOX-2	P50222	MEOX2
invn_SeqId_5089_11	10707	-0.0110063	0.0088439	0.21334		5089-11	IL-7 Ra	Interleukin-7 receptor subunit alpha	P16871	IL7R
invn_SeqId_3187_52	10707	-0.0108703	0.0087408	0.213662		3187-52	CRIS3	Cysteine-rich secretory protein 3	P54108	CRISP3
invn_SeqId_15368_3	10707	0.0107282	0.0086345	0.214085		15368-3	BMPER	BMP-binding endothelial regulator protein	Q8N8U9	BMPER
invn_SeqId_18400_52	10707	0.011196	0.0090166	0.21437		18400-52	ALKB2	DNA oxidative demethylase ALKBH2	Q6NS38	ALKBH2
invn_SeqId_11582_63	10707	0.0105586	0.0085142	0.21496		11582-63	DNJA2	DnaJ homolog subfamily A member 2	O60884	DNAJA2
invn_SeqId_8810_26	10707	-0.0110008	0.008872	0.215024		8810-26	HEPACAM	Hepatocyte cell adhesion molecule	Q14CZ8	HEPACAM
invn_SeqId_12991_49	10707	0.0111957	0.0090315	0.215137		12991-49	CUL9	Cullin-9	Q8IWT3	CUL9
invn_SeqId_7153_66	10707	0.0111591	0.0090055	0.215319		7153-66	NGRN	Neugrin	Q9NPE2	NGRN
invn_SeqId_13740_51	10707	-0.010894	0.0088044	0.215987		13740-51	sFRP-3	Secreted frizzled-related protein 3	Q92765	FRZB
invn_SeqId_4261_55	10707	-0.0106928	0.0086423	0.21602		4261-55	paraoxonase 1	Serum paraoxonase/arylesterase 1	P27169	PON1
invn_SeqId_13979_3	10707	0.0104044	0.0084309	0.217204		13979-3	S26A7	Anion exchange transporter	Q8TE54	SLC26A7
invn_SeqId_8366_19	10707	0.0111377	0.0090265	0.217272		8366-19	CA115	Uncharacterized protein C1orf115	Q9H7X2	C1orf115
invn_SeqId_3434_34	10707	0.0109762	0.0088967	0.217331		3434-34	FN1.3	Fibronectin Fragment 3	P02751	FN1
invn_SeqId_11571_75	10707	0.0109253	0.0088559	0.217351		11571-75	NKG2E	NKG2-E type II integral membrane protein	Q07444	KLRC3
invn_SeqId_6653_58	10707	0.0101805	0.0082577	0.217656		6653-58	CD47	Leukocyte surface antigen CD47	Q08722	CD47
invn_SeqId_6473_55	10707	0.0110771	0.008986	0.217714		6473-55	PLUNC	BPI fold-containing family A member 1	Q9NP55	BPIFA1
invn_SeqId_5621_64	10707	-0.0108222	0.0087812	0.217813		5621-64	THSD1	Thrombospondin type-1 domain-containing protein 1	Q9NS62	THSD1
invn_SeqId_17742_2	10707	0.0109417	0.0088815	0.217991		17742-2	RRAS	Ras-related protein R-Ras	P10301	RRAS
invn_SeqId_12700_9	10707	0.0101469	0.0082367	0.218006		12700-9	ACLY	ATP-citrate synthase	P53396	ACLY
invn_SeqId_3448_13	10707	-0.01066	0.0086576	0.218244		3448-13	IR	Insulin receptor	P06213	INSR
invn_SeqId_15470_11	10707	0.0110269	0.0089557	0.21825		15470-11	Hexosaminidase B	Beta-hexosaminidase subunit beta	P07686	HEXB
invn_SeqId_14708_59	10707	-0.0110505	0.0089829	0.218657		14708-59	CO8G	Complement component C8 gamma chain	P07360	C8G
invn_SeqId_18197_97	10707	0.0109179	0.0088836	0.219104		18197-97	KCRS	Creatine kinase S-type, mitochondrial	P17540	CKMT2
invn_SeqId_4834_61	10707	0.0105481	0.0085831	0.21912		4834-61	Epithelial cell kinase	Ephrin type-A receptor 2	P29317	EPHA2
invn_SeqId_5105_2	10707	0.010935	0.0088999	0.219227		5105-2	Nogo Receptor	Reticulon-4 receptor	Q9BZR6	RTN4R
invn_SeqId_10513_13	10707	0.0110274	0.0089764	0.21929		10513-13	CSEN	Calsenilin	Q9Y2W7	KCNIP3
invn_SeqId_6938_21	10707	0.0107751	0.0087719	0.219338		6938-21	PCDGC	Protocadherin gamma-A12	O60330	PCDHGA12
invn_SeqId_11534_6	10707	-0.0110711	0.0090241	0.219907		11534-6	LRIT3	Leucine-rich repeat, immunoglobulin-like domain and transmembrane domain-containing protein 3	Q3SXY7	LRIT3
invn_SeqId_10638_1	10707	-0.0110797	0.0090318	0.219945		10638-1	TINF2	TERF1-interacting nuclear factor 2	Q9BSI4	TINF2
invn_SeqId_9907_216	10707	0.0107095	0.0087314	0.220017		9907-216	Tankyrase-1	Tankyrase-1	O95271	TNKS
invn_SeqId_12975_11	10707	0.0107124	0.0087463	0.220681		12975-11	Keratin 20	Keratin, type I cytoskeletal 20	P35900	KRT20
invn_SeqId_3299_29	10707	0.0107747	0.0088047	0.221075		3299-29	Contactin-5	Contactin-5	O94779	CNTN5
invn_SeqId_19511_8	10707	0.0110308	0.0090195	0.221359		19511-8	DCNL2	DCN1-like protein 2	Q6PH85	DCUN1D2
invn_SeqId_13507_51	10707	0.0110324	0.0090253	0.221588		13507-51	TRADD	Tumor necrosis factor receptor type 1-associated DEATH domain protein	Q15628	TRADD
invn_SeqId_8772_5	10707	-0.0104933	0.008588	0.221791	1	8772-5	EFNB2	Ephrin-B2	P52799	EFNB2
invn_SeqId_2864_2	10707	0.0106646	0.0087439	0.222621		2864-2	MEK1	Dual specificity mitogen-activated protein kinase kinase 1	Q02750	MAP2K1
invn_SeqId_7180_114	10707	0.0106369	0.0087213	0.222626		7180-114	IFN14	Interferon alpha-14	P01570	IFNA14
invn_SeqId_10552_88	10707	0.0102055	0.0083696	0.222733		10552-88	NKG2F	NKG2-F type II integral membrane protein	O43908	KLRC4
invn_SeqId_3449_58	10707	0.0108073	0.0088712	0.223157		3449-58	Kallistatin	Kallistatin	P29622	SERPINA4
invn_SeqId_17210_2	10707	-0.0108436	0.0089048	0.223356		17210-2	TCL1A	T-cell leukemia/lymphoma protein 1A	P56279	TCL1A
invn_SeqId_4420_7	10707	-0.0104925	0.0086184	0.223456		4420-7	ADAM12	Disintegrin and metalloproteinase domain-containing protein 12	O43184	ADAM12
invn_SeqId_7097_8	10707	-0.0109459	0.0089912	0.223479		7097-8	CDY1	Testis-specific chromodomain protein Y 1	Q9Y6F8	CDY1
invn_SeqId_3321_2	10707	0.0100832	0.0082916	0.223982		3321-2	IL24	Interleukin-24	Q13007	IL24
invn_SeqId_14206_28	10707	0.010756	0.0088468	0.224088		14206-28	APBB1	Amyloid beta A4 precursor protein-binding family B member 1	O00213	APBB1
invn_SeqId_4923_79	10707	-0.0107761	0.0088732	0.2246		4923-79	MIS	Muellerian-inhibiting factor	P03971	AMH
invn_SeqId_6207_10	10707	0.0108689	0.008951	0.22467		6207-10	prosaposin	Prosaposin	P07602	PSAP
invn_SeqId_8998_15	10707	-0.0109137	0.0089905	0.224804		8998-15	HS3S4	Heparan sulfate glucosamine 3-O-sulfotransferase 4	Q9Y661	HS3ST4
invn_SeqId_16872_248	10707	-0.0109347	0.0090097	0.224903		16872-248	MAAI	Maleylacetoacetate isomerase	O43708	GSTZ1
invn_SeqId_3503_4	10707	0.0102236	0.0084245	0.224945		3503-4	Integrin a1b1	Integrin alpha-I: beta-1 complex	P56199|P05556	ITGA1|ITGB1
invn_SeqId_11967_23	10707	0.0109359	0.009016	0.225177		11967-23	RABP1	Cellular retinoic acid-binding protein 1	P29762	CRABP1
invn_SeqId_19219_71	10707	0.0105038	0.0086609	0.225239		19219-71	NTF-2	Nuclear transport factor 2	P61970	NUTF2
invn_SeqId_12754_14	10707	0.0108695	0.0089634	0.225288		12754-14	CSDC2	Cold shock domain-containing protein C2	Q9Y534	CSDC2
invn_SeqId_3836_51	10707	0.0099139	0.0081793	0.225511		3836-51	UFM1	Ubiquitin-fold modifier 1	P61960	UFM1
invn_SeqId_3000_66	10707	0.0109025	0.0089952	0.225526		3000-66	MBL	Mannose-binding protein C	P11226	MBL2
invn_SeqId_8784_7	10707	0.0108681	0.0089676	0.225567		8784-7	F175A	BRCA1-A complex subunit Abraxas	Q6UWZ7	FAM175A
invn_SeqId_3447_64	10707	0.0107601	0.0088907	0.226202		3447-64	IL-8	Interleukin-8	P10145	CXCL8
invn_SeqId_7769_29	10707	0.0103676	0.0085688	0.226331		7769-29	3BP2	SH3 domain-binding protein 2	P78314	SH3BP2
invn_SeqId_12845_18	10707	0.0103256	0.0085352	0.226397		12845-18	SNX17	Sorting nexin-17	Q15036	SNX17
invn_SeqId_16877_19	10707	0.0106295	0.0087874	0.226451		16877-19	MSRB2	Methionine-R-sulfoxide reductase B2, mitochondrial	Q9Y3D2	MSRB2
invn_SeqId_15644_1	10707	0.0106318	0.0087969	0.226849		15644-1	Biotinidase	Biotinidase	P43251	BTD
invn_SeqId_5092_51	10707	0.0103602	0.0085839	0.227486		5092-51	JAG1	Protein jagged-1	P78504	JAG1
invn_SeqId_8252_2	10707	-0.0107176	0.0088834	0.227661		8252-2	NOTUM	Palmitoleoyl-protein carboxylesterase NOTUM	Q6P988	NOTUM
invn_SeqId_13673_21	10707	0.0103338	0.0085663	0.22772		13673-21	TCPH	T-complex protein 1 subunit eta	Q99832	CCT7
invn_SeqId_2836_68	10707	0.0107983	0.0089579	0.228059		2836-68	Lipocalin 2	Neutrophil gelatinase-associated lipocalin	P80188	LCN2
invn_SeqId_8014_359	10707	0.010665	0.0088512	0.228258		8014-359	MANEA	Glycoprotein endo-alpha-1,2-mannosidase	Q5SRI9	MANEA
invn_SeqId_9177_6	10707	0.0104676	0.0086891	0.228355		9177-6	FAM3B	Protein FAM3B	P58499	FAM3B
invn_SeqId_15301_24	10707	-0.0108009	0.0089678	0.228458		15301-24	sperm protein 10	Acrosomal protein SP-10	P26436	ACRV1
invn_SeqId_16298_84	10707	-0.0108111	0.0089838	0.228847		16298-84	sPLA(2)-IID	Group IID secretory phospholipase A2	Q9UNK4	PLA2G2D
invn_SeqId_7967_38	10707	0.0107895	0.0089685	0.228989		7967-38	POTEM	Putative POTE ankyrin domain family member M	A6NI47	POTEM
invn_SeqId_12546_1	10707	0.0101434	0.0084339	0.229123		12546-1	SMTN	Smoothelin	P53814	SMTN
invn_SeqId_6424_2	10707	0.0105509	0.0087753	0.229255		6424-2	RNS13	Probable inactive ribonuclease-like protein 13	Q5GAN3	RNASE13
invn_SeqId_12633_3	10707	0.0104821	0.0087228	0.229508		12633-3	PTN9	Tyrosine-protein phosphatase non-receptor type 9	P43378	PTPN9
invn_SeqId_3831_21	10707	0.0100759	0.0083882	0.2297		3831-21	pTEN	Phosphatidylinositol 3,4,5-trisphosphate 3-phosphatase and dual-specificity protein phosphatase PTEN	P60484	PTEN
invn_SeqId_19316_2	10707	0.010747	0.00895	0.229862		19316-2	HSC20	Iron-sulfur cluster co-chaperone protein HscB, mitochondrial	Q8IWL3	HSCB
invn_SeqId_9815_5	10707	0.0102528	0.0085385	0.229867		9815-5	RHG01	Rho GTPase-activating protein 1	Q07960	ARHGAP1
invn_SeqId_5245_40	10707	0.0097027	0.0080843	0.23009		5245-40	AMPK a2b2g1	AMP Kinase (alpha2beta2gamma1)	P54619|O43741|P54646	PRKAA2|PRKAB2|PRKAG1
invn_SeqId_19572_10	10707	-0.0105139	0.0087608	0.23012		19572-10	CEBPG	CCAAT/enhancer-binding protein gamma	P53567	CEBPG
invn_SeqId_11198_37	10707	-0.0108021	0.0090029	0.230226		11198-37	CR3L1	Cyclic AMP-responsive element-binding protein 3-like protein 1	Q96BA8	CREB3L1
invn_SeqId_9125_23	10707	-0.0104981	0.0087534	0.230434		9125-23	MASP3	Mannan-binding lectin serine protease 1	P48740	MASP1
invn_SeqId_15506_34	10707	-0.0107687	0.008984	0.230689		15506-34	LRP12	Low-density lipoprotein receptor-related protein 12	Q9Y561	LRP12
invn_SeqId_15503_20	10707	0.0104535	0.0087214	0.230706	1	15503-20	Lefty-A	Left-right determination factor 2	O00292	LEFTY2
invn_SeqId_12587_65	10707	0.010665	0.0088997	0.230805		12587-65	ARL2	ADP-ribosylation factor-like protein 2	P36404	ARL2
invn_SeqId_10938_13	10707	0.010579	0.0088494	0.231938		10938-13	sLFA-3	Lymphocyte function-associated antigen 3	P19256	CD58
invn_SeqId_13094_75	10707	0.0104495	0.0087415	0.231959		13094-75	RSPO3	R-spondin-3	Q9BXY4	RSPO3
invn_SeqId_16831_7	10707	0.0102476	0.008577	0.2322		16831-7	DOK1	Docking protein 1	Q99704	DOK1
invn_SeqId_3378_49	10707	0.0104991	0.0087878	0.232218		3378-49	Kallikrein 7	Kallikrein-7	P49862	KLK7
invn_SeqId_2939_10	10707	-0.0106902	0.0089489	0.232274		2939-10	Artemin	Artemin	Q5T4W7	ARTN
invn_SeqId_8326_63	10707	0.0107473	0.0089989	0.232388		8326-63	SIGIRR	Single Ig IL-1-related receptor	Q6IA17	SIGIRR
invn_SeqId_2855_49	10707	0.0099946	0.008371	0.23252		2855-49	ERK-1	Mitogen-activated protein kinase 3	P27361	MAPK3
invn_SeqId_15347_12	10707	0.0105972	0.0088767	0.232574		15347-12	Hemopexin	Hemopexin	P02790	HPX
invn_SeqId_5596_75	10707	-0.010084	0.0084515	0.232832		5596-75	CD5	T-cell surface glycoprotein CD5	P06127	CD5
invn_SeqId_13963_7	10707	0.0098428	0.008253	0.23304		13963-7	tollip	Toll-interacting protein	Q9H0E2	TOLLIP
invn_SeqId_8231_122	10707	0.0103195	0.0086534	0.233078		8231-122	VEGF sR1	Vascular endothelial growth factor receptor 1	P17948	FLT1
invn_SeqId_9451_20	10707	-0.0101378	0.0085032	0.233198		9451-20	Uromodulin	Uromodulin	P07911	UMOD
invn_SeqId_10362_35	10707	-0.0103331	0.0086689	0.2333		10362-35	c-Myc	Myc proto-oncogene protein	P01106	MYC
invn_SeqId_18837_9	10707	0.010717	0.008992	0.23335		18837-9	SGTB	Small glutamine-rich tetratricopeptide repeat-containing protein beta	Q96EQ0	SGTB
invn_SeqId_9837_60	10707	0.0107105	0.0089881	0.233433		9837-60	NAD(P)H dehydrogenase	NAD(P)H dehydrogenase [quinone] 1	P15559	NQO1
invn_SeqId_2943_5	10707	0.0101404	0.0085127	0.233602		2943-5	Cytochrome P450 3A4	Cytochrome P450 3A4	P08684	CYP3A4
invn_SeqId_3897_61	10707	0.0099542	0.008357	0.233633		3897-61	PLPP	Pyridoxal phosphate phosphatase	Q96GD0	PDXP
invn_SeqId_13681_173	10707	0.0106127	0.0089153	0.23392		13681-173	CSK22	Casein kinase II subunit alpha'	P19784	CSNK2A2
invn_SeqId_15513_108	10707	-0.0101075	0.0084952	0.234153		15513-108	Prostasin	Prostasin	Q16651	PRSS8
invn_SeqId_7968_15	10707	0.0103377	0.0086888	0.234162		7968-15	CRTAM	Cytotoxic and regulatory T-cell molecule	O95727	CRTAM
invn_SeqId_19200_16	10707	0.0102144	0.0085884	0.234337		19200-16	NDUA5	NADH dehydrogenase [ubiquinone] 1 alpha subcomplex subunit 5	Q16718	NDUFA5
invn_SeqId_9443_137	10707	-0.0107262	0.0090196	0.234385		9443-137	cathepsin K	Cathepsin K	P43235	CTSK
invn_SeqId_4393_3	10707	0.0099266	0.0083493	0.234497		4393-3	FGF-16	Fibroblast growth factor 16	O43320	FGF16
invn_SeqId_7875_86	10707	-0.0102506	0.0086301	0.234947		7875-86	PLEK	Pleckstrin	P08567	PLEK
invn_SeqId_11671_19	10707	-0.0104947	0.0088412	0.235243		11671-19	BRPF1	Peregrin	P55201	BRPF1
invn_SeqId_19134_66	10707	0.0097317	0.0082063	0.235697		19134-66	RPAB4	DNA-directed RNA polymerases I, II, and III subunit RPABC4	P53803	POLR2K
invn_SeqId_6528_95	10707	0.0106368	0.0089704	0.235742		6528-95	EXTL2	Exostosin-like 2	Q9UBQ6	EXTL2
invn_SeqId_15303_63	10707	0.0100369	0.0084669	0.235875		15303-63	S100A5	Protein S100-A5	P33763	S100A5
invn_SeqId_6379_62	10707	0.0106574	0.008992	0.235962		6379-62	ATL2	ADAMTS-like protein 2	Q86TH1	ADAMTSL2
invn_SeqId_8363_18	10707	-0.0105898	0.0089394	0.236194		8363-18	K132L	UPF0577 protein KIAA1324-like	A8MWY0	KIAA1324L
invn_SeqId_5008_51	10707	0.0105925	0.0089422	0.236222		5008-51	Mn SOD	Superoxide dismutase [Mn], mitochondrial	P04179	SOD2
invn_SeqId_15582_25	10707	0.0104037	0.0087853	0.236351		15582-25	FCN1	Ficolin-1	O00602	FCN1
invn_SeqId_13240_170	10707	-0.0106317	0.0089827	0.236606		13240-170	SHAN1	SH3 and multiple ankyrin repeat domains protein 1	Q9Y566	SHANK1
invn_SeqId_9487_60	10707	-0.0106544	0.0090036	0.236697		9487-60	Growth hormone-releasing factor	Somatoliberin	P01286	GHRH
invn_SeqId_6462_12	10707	0.0099682	0.0084277	0.236921		6462-12	TIMP-4	Metalloproteinase inhibitor 4	Q99727	TIMP4
invn_SeqId_19238_12	10707	0.0101515	0.0085841	0.236996		19238-12	GLNA	Glutamine synthetase	P15104	GLUL
invn_SeqId_12641_3	10707	0.0098289	0.0083151	0.237211		12641-3	I5P2	Type II inositol 1,4,5-trisphosphate 5-phosphatase	P32019	INPP5B
invn_SeqId_14245_195	10707	0.0106074	0.0089751	0.237284		14245-195	SNX7	Sorting nexin-7	Q9UNH6	SNX7
invn_SeqId_3795_6	10707	0.0104581	0.0088513	0.237419		3795-6	ADAM 9	Disintegrin and metalloproteinase domain-containing protein 9	Q13443	ADAM9
invn_SeqId_2974_61	10707	0.0098809	0.0083647	0.237524		2974-61	contactin-1	Contactin-1	Q12860	CNTN1
invn_SeqId_16857_2	10707	0.0099651	0.0084487	0.238231		16857-2	RAB2A	Ras-related protein Rab-2A	P61019	RAB2A
invn_SeqId_14587_16	10707	0.0105918	0.0089813	0.238299		14587-16	GDF-11	Growth/differentiation factor 11	O95390	GDF11
invn_SeqId_4397_26	10707	-0.0104888	0.0088943	0.238319		4397-26	IFN-lambda 2	Interferon lambda-2	Q8IZJ0	IFNL2
invn_SeqId_12714_38	10707	0.0097915	0.0083031	0.238326		12714-38	AP1G2	AP-1 complex subunit gamma-like 2	O75843	AP1G2
invn_SeqId_17776_15	10707	0.0099401	0.0084338	0.238585		17776-15	PECR	Peroxisomal trans-2-enoyl-CoA reductase	Q9BY49	PECR
invn_SeqId_17224_12	10707	0.0101327	0.0085979	0.238619		17224-12	MIME	Mimecan	P20774	OGN
invn_SeqId_16599_38	10707	0.0100058	0.0084907	0.238645		16599-38	GPN1	GPN-loop GTPase 1	Q9HCN4	GPN1
invn_SeqId_17462_19	10707	-0.0105749	0.0089773	0.238836		17462-19	IRF1	Interferon regulatory factor 1	P10914	IRF1
invn_SeqId_5508_62	10707	0.0101754	0.0086427	0.239089		5508-62	Cathepsin D	Cathepsin D	P07339	CTSD
invn_SeqId_6054_6	10707	0.0101008	0.00858	0.239121		6054-6	NXPH3	Neurexophilin-3	O95157	NXPH3
invn_SeqId_15579_26	10707	0.0105591	0.0089725	0.239289		15579-26	ENPP6	Ectonucleotide pyrophosphatase/phosphodiesterase family member 6	Q6UWR7	ENPP6
invn_SeqId_12406_119	10707	0.0104465	0.0088771	0.239304		12406-119	ARHI	GTP-binding protein Di-Ras3	O95661	DIRAS3
invn_SeqId_3710_49	10707	-0.0104318	0.0088649	0.23932		3710-49	Angiostatin	Angiostatin	P00747	PLG
invn_SeqId_17699_43	10707	0.0102412	0.008703	0.239328		17699-43	TIMELESS	Protein timeless homolog	Q9UNS1	TIMELESS
invn_SeqId_13729_26	10707	0.0104853	0.0089153	0.23958		13729-26	SFXN5	Sideroflexin-5	Q8TD22	SFXN5
invn_SeqId_15391_114	10707	0.0101035	0.0085911	0.239607		15391-114	GAS-6	Growth arrest-specific protein 6	Q14393	GAS6
invn_SeqId_19590_46	10707	0.0105056	0.0089337	0.23964		19590-46	SP-D	Pulmonary surfactant-associated protein D	P35247	SFTPD
invn_SeqId_2585_2	10707	0.0099128	0.0084533	0.240962		2585-2	PRL	Prolactin	P01236	PRL
invn_SeqId_5687_5	10707	0.0101875	0.0086903	0.241107		5687-5	GLU2B	Glucosidase 2 subunit beta	P14314	PRKCSH
invn_SeqId_3367_8	10707	-0.0100135	0.0085453	0.241297		3367-8	FETUB	Fetuin-B	Q9UGM5	FETUB
invn_SeqId_8659_68	10707	-0.0104067	0.0088817	0.241344		8659-68	G6B	Protein G6b	O95866	G6B
invn_SeqId_12498_12	10707	0.0098455	0.0084035	0.241386		12498-12	TX1B3	Tax1-binding protein 3	O14907	TAX1BP3
invn_SeqId_9326_33	10707	0.0104887	0.0089529	0.241405		9326-33	ITI heavy chain H2	Inter-alpha-trypsin inhibitor heavy chain H2	P19823	ITIH2
invn_SeqId_7864_3	10707	0.0105222	0.0089815	0.241411		7864-3	SIGL8	Sialic acid-binding Ig-like lectin 8	Q9NYZ4	SIGLEC8
invn_SeqId_12787_47	10707	0.0104826	0.0089501	0.241531		12787-47	ZN134	Zinc finger protein 134	P52741	ZNF134
invn_SeqId_18185_118	10707	-0.0098177	0.0083825	0.241542		18185-118	ALDOB	Fructose-bisphosphate aldolase B	P05062	ALDOB
invn_SeqId_3419_49	10707	0.0095239	0.0081319	0.241552		3419-49	CAMK2D	Calcium/calmodulin-dependent protein kinase type II subunit delta	Q13557	CAMK2D
invn_SeqId_18907_97	10707	0.0100213	0.0085566	0.241556		18907-97	KI3L1	Killer cell immunoglobulin-like receptor 3DL1	P43629	KIR3DL1
invn_SeqId_18839_24	10707	-0.0104867	0.0089619	0.241968		18839-24	Thyroglobulin	Thyroglobulin	P01266	TG
invn_SeqId_7116_31	10707	-0.0105246	0.008997	0.242112		7116-31	OSCAR	Osteoclast-associated immunoglobulin-like receptor	Q8IYS5	OSCAR
invn_SeqId_2602_2	10707	0.0098852	0.0084519	0.242197		2602-2	Angiopoietin-2	Angiopoietin-2	O15123	ANGPT2
invn_SeqId_14329_4	10707	0.0100712	0.0086162	0.242481		14329-4	DIDO1	Death-inducer obliterator 1	Q9BTC0	DIDO1
invn_SeqId_2634_2	10707	0.0097654	0.0083573	0.242638		2634-2	IL-2 sRg	Cytokine receptor common subunit gamma	P31785	IL2RG
invn_SeqId_5807_77	10707	0.0104363	0.0089315	0.242639		5807-77	CD70	CD70 antigen	P32970	CD70
invn_SeqId_3825_18	10707	0.0098547	0.0084344	0.242675		3825-18	MK08	Mitogen-activated protein kinase 8	P45983	MAPK8
invn_SeqId_18863_176	10707	-0.0105408	0.0090281	0.243013		18863-176	CHST2	Carbohydrate sulfotransferase 2	Q9Y4C5	CHST2
invn_SeqId_16781_2	10707	-0.0102154	0.0087503	0.243065		16781-2	ENASE	Cytosolic endo-beta-N-acetylglucosaminidase	Q8NFI3	ENGASE
invn_SeqId_4588_1	10707	0.0102975	0.0088283	0.24347		4588-1	PH	Pancreatic hormone	P01298	PPY
invn_SeqId_12665_16	10707	-0.0104854	0.0089903	0.243517		12665-16	ILF2	Interleukin enhancer-binding factor 2	Q12905	ILF2
invn_SeqId_18170_46	10707	-0.0104919	0.0089961	0.243532		18170-46	P5CR1	Pyrroline-5-carboxylate reductase 1, mitochondrial	P32322	PYCR1
invn_SeqId_10364_6	10707	0.009623	0.0082515	0.243557		10364-6	SMAD2	Mothers against decapentaplegic homolog 2	Q15796	SMAD2
invn_SeqId_3374_49	10707	-0.0102044	0.0087557	0.24386		3374-49	HCK	Tyrosine-protein kinase HCK	P08631	HCK
invn_SeqId_7193_98	10707	0.0095726	0.0082153	0.243958		7193-98	PCDC1	Protocadherin alpha-C1	Q9H158	PCDHAC1
invn_SeqId_5813_58	10707	0.0102352	0.0087844	0.243985		5813-58	Epo	Erythropoietin	P01588	EPO
invn_SeqId_7795_14	10707	0.0100116	0.0085994	0.244362		7795-14	NKG2E	NKG2-E type II integral membrane protein	Q07444	KLRC3
invn_SeqId_3820_68	10707	0.0094611	0.0081289	0.244498		3820-68	MAPK2	MAP kinase-activated protein kinase 2	P49137	MAPKAPK2
invn_SeqId_12871_10	10707	0.0100863	0.0086674	0.244569		12871-10	TWF1	Twinfilin-1	Q12792	TWF1
invn_SeqId_5000_52	10707	-0.0103172	0.0088669	0.244631		5000-52	LG3BP	Galectin-3-binding protein	Q08380	LGALS3BP
invn_SeqId_17773_26	10707	0.0096744	0.0083149	0.244653		17773-26	SNAG	Gamma-soluble NSF attachment protein	Q99747	NAPG
invn_SeqId_5627_53	10707	-0.0102716	0.0088313	0.244817		5627-53	GON1	Progonadoliberin-1	P01148	GNRH1
invn_SeqId_7784_1	10707	-0.0104572	0.0089924	0.244901		7784-1	Kininogen, HMW	Kininogen-1	P01042	KNG1
invn_SeqId_8900_28	10707	0.0099685	0.0085722	0.244904	1	8900-28	NEO1	Neogenin	Q92859	NEO1
invn_SeqId_10045_47	10707	0.0095247	0.008192	0.244988		10045-47	CUL3	Cullin-3	Q13618	CUL3
invn_SeqId_4304_18	10707	-0.0103674	0.0089172	0.245009		4304-18	transcription factor MLR1, isoform CRA_b	Ligand-dependent nuclear receptor corepressor-like protein	Q8N3X6	LCORL
invn_SeqId_16770_3	10707	0.0104191	0.0089865	0.246311		16770-3	REG1B	Lithostathine-1-beta	P48304	REG1B
invn_SeqId_6553_68	10707	-0.0104259	0.0089997	0.246697		6553-68	CCD19	Cilia- and flagella-associated protein 45	Q9UL16	CFAP45
invn_SeqId_13654_1	10707	0.0100361	0.0086653	0.246807		13654-1	ROCK2	Rho-associated protein kinase 2	O75116	ROCK2
invn_SeqId_11130_158	10707	0.0096684	0.0083508	0.246982		11130-158	CACB4	Voltage-dependent L-type calcium channel subunit beta-4	O00305	CACNB4
invn_SeqId_10490_3	10707	0.0101623	0.0087778	0.247003		10490-3	RPN1	Dolichyl-diphosphooligosaccharide--protein glycosyltransferase subunit 1	P04843	RPN1
invn_SeqId_9416_77	10707	-0.0099406	0.0086	0.247752		9416-77	CBPM	Carboxypeptidase M	P14384	CPM
invn_SeqId_11338_49	10707	-0.0104033	0.0090017	0.247829		11338-49	BLK	Tyrosine-protein kinase BLK	P51451	BLK
invn_SeqId_6600_70	10707	-0.0103812	0.0089827	0.247835		6600-70	RELL2	RELT-like protein 2	Q8NC24	RELL2
invn_SeqId_19159_9	10707	-0.0104314	0.0090266	0.247858		19159-9	DNA polymerase subunit delta 4	DNA polymerase delta subunit 4	Q9HCU8	POLD4
invn_SeqId_3024_18	10707	-0.0101322	0.0087697	0.247969		3024-18	a2-Antiplasmin	Alpha-2-antiplasmin	P08697	SERPINF2
invn_SeqId_3026_5	10707	-0.0100971	0.0087457	0.248312		3026-5	Calpastatin	Calpastatin	P20810	CAST
invn_SeqId_12963_1	10707	-0.0101764	0.0088176	0.248482		12963-1	GP107	Protein GPR107	Q5VW38	GPR107
invn_SeqId_3007_7	10707	-0.0103827	0.0090019	0.248774		3007-7	Siglec-9	Sialic acid-binding Ig-like lectin 9	Q9Y336	SIGLEC9
invn_SeqId_8061_102	10707	-0.0103572	0.0089915	0.249391		8061-102	F171B	Protein FAM171B	Q6P995	FAM171B
invn_SeqId_4133_54	10707	-0.0098577	0.0085596	0.249492		4133-54	Granzyme B	Granzyme B	P10144	GZMB
invn_SeqId_9359_9	10707	0.009901	0.0085988	0.249577	1	9359-9	EGFL9	Protein delta homolog 2	Q6UY11	DLK2
invn_SeqId_12750_9	10707	0.0103132	0.0089609	0.249799		12750-9	LFA-1 beta-2	Integrin beta-2	P05107	ITGB2
invn_SeqId_5606_24	10707	0.0102858	0.0089389	0.24989		5606-24	MFAP1	Microfibrillar-associated protein 1	P55081	MFAP1
invn_SeqId_5613_75	10707	-0.0103723	0.0090167	0.250029		5613-75	NTAL	Linker for activation of T-cells family member 2	Q9GZY6	LAT2
invn_SeqId_3866_7	10707	0.009555	0.0083125	0.250389		3866-7	SBDS	Ribosome maturation protein SBDS	Q9Y3A5	SBDS
invn_SeqId_11486_26	10707	0.0103372	0.0089948	0.250484		11486-26	ZN174	Zinc finger protein 174	Q15697	ZNF174
invn_SeqId_13386_248	10707	0.0101313	0.0088163	0.250519		13386-248	RNF34	E3 ubiquitin-protein ligase RNF34	Q969K3	RNF34
invn_SeqId_13082_9	10707	0.0094274	0.0082047	0.250576		13082-9	UN45A	Protein unc-45 homolog A	Q9H3U1	UNC45A
invn_SeqId_6620_82	10707	0.0099449	0.0086553	0.250582		6620-82	LIGO1	Leucine-rich repeat and immunoglobulin-like domain-containing nogo receptor-interacting protein 1	Q96FE5	LINGO1
invn_SeqId_16043_30	10707	0.0092678	0.0080728	0.25098		16043-30	SHC1	SHC-transforming protein 1	P29353	SHC1
invn_SeqId_6458_6	10707	0.0103123	0.008988	0.251268		6458-6	RPN1	Dolichyl-diphosphooligosaccharide--protein glycosyltransferase subunit 1	P04843	RPN1
invn_SeqId_13043_157	10707	-0.0103249	0.0090007	0.251356		13043-157	ATAD2	ATPase family AAA domain-containing protein 2	Q6PL18	ATAD2
invn_SeqId_8970_9	10707	0.0092132	0.0080337	0.251482		8970-9	RIPK2	Receptor-interacting serine/threonine-protein kinase 2	O43353	RIPK2
invn_SeqId_19555_1	10707	0.0095386	0.0083188	0.25156		19555-1	SUMO2	Small ubiquitin-related modifier 2	P61956	SUMO2
invn_SeqId_11179_7	10707	-0.0103422	0.0090246	0.25182		11179-7	TSSK1	Testis-specific serine/threonine-protein kinase 1	Q9BXA7	TSSK1B
invn_SeqId_5261_13	10707	0.0095965	0.008389	0.252675		5261-13	ABL2	Abelson tyrosine-protein kinase 2	P42684	ABL2
invn_SeqId_3314_74	10707	-0.0097301	0.0085229	0.253629		3314-74	GFRa-1	GDNF family receptor alpha-1	P56159	GFRA1
invn_SeqId_17474_106	10707	0.0097834	0.0085703	0.253668		17474-106	YETS4	YEATS domain-containing protein 4	O95619	YEATS4
invn_SeqId_3074_6	10707	0.0102423	0.0089738	0.253749		3074-6	LBP	Lipopolysaccharide-binding protein	P18428	LBP
invn_SeqId_17202_37	10707	-0.0102622	0.0089997	0.254194		17202-37	PDCD4	Programmed cell death protein 4	Q53EL6	PDCD4
invn_SeqId_7925_18	10707	-0.0098293	0.0086257	0.254502		7925-18	CL070	Single-pass membrane and coiled-coil domain-containing protein 2	A6NFE2	SMCO2
invn_SeqId_17673_34	10707	0.0097786	0.0085842	0.254669		17673-34	Carbonic Anhydrase VB	Carbonic anhydrase 5B, mitochondrial	Q9Y2D0	CA5B
invn_SeqId_18904_23	10707	-0.0100175	0.0088016	0.255085		18904-23	KCC4	Calcium/calmodulin-dependent protein kinase type IV	Q16566	CAMK4
invn_SeqId_5246_64	10707	0.0102384	0.009014	0.25605		5246-64	cGMP-stimulated PDE	cGMP-dependent 3',5'-cyclic phosphodiesterase	O00408	PDE2A
invn_SeqId_4910_21	10707	0.0100916	0.0088878	0.256215		4910-21	GIB	Phospholipase A2	P04054	PLA2G1B
invn_SeqId_17196_5	10707	0.0092876	0.0081802	0.25624		17196-5	ClpP endopeptidase	ATP-dependent Clp protease proteolytic subunit, mitochondrial	Q16740	CLPP
invn_SeqId_8327_26	10707	-0.0096593	0.0085111	0.25644		8327-26	DPEP2	Dipeptidase 2	Q9H4A9	DPEP2
invn_SeqId_7928_183	10707	-0.0094332	0.0083141	0.256569		7928-183	TPST1	Protein-tyrosine sulfotransferase 1	O60507	TPST1
invn_SeqId_5719_66	10707	-0.0098495	0.0086831	0.25668		5719-66	CI061	Protein FAM189A2	Q15884	FAM189A2
invn_SeqId_13044_5	10707	0.0093787	0.0082692	0.256747		13044-5	TS101	Tumor susceptibility gene 101 protein	Q99816	TSG101
invn_SeqId_2877_3	10707	0.0094739	0.0083598	0.257126		2877-3	UBC9	SUMO-conjugating enzyme UBC9	P63279	UBE2I
invn_SeqId_13743_56	10707	0.0099622	0.0087917	0.257183		13743-56	CUL4B	Cullin-4B	Q13620	CUL4B
invn_SeqId_4396_54	10707	0.0095236	0.0084057	0.257243		4396-54	IFN-lambda 1	Interferon lambda-1	Q8IU54	IFNL1
invn_SeqId_18215_5	10707	0.0097399	0.0085976	0.257299		18215-5	THG1	Probable tRNA(His) guanylyltransferase	Q9NWX6	THG1L
invn_SeqId_8569_147	10707	0.0093825	0.0082901	0.257754		8569-147	ARL8B	ADP-ribosylation factor-like protein 8B	Q9NVJ2	ARL8B
invn_SeqId_4294_16	10707	0.0093064	0.0082231	0.257767		4294-16	Sphingosine kinase 1	Sphingosine kinase 1	Q9NYA1	SPHK1
invn_SeqId_19132_1	10707	0.0095829	0.0084713	0.257985		19132-1	RM02	39S ribosomal protein L2, mitochondrial	Q5T653	MRPL2
invn_SeqId_8933_84	10707	0.0095239	0.0084249	0.258314		8933-84	MEF2C	Myocyte-specific enhancer factor 2C	Q06413	MEF2C
invn_SeqId_8328_9	10707	-0.009295	0.0082387	0.259255		8328-9	EKI1	Ethanolamine kinase 1	Q9HBU6	ETNK1
invn_SeqId_13931_22	10707	0.0100031	0.0088678	0.259334		13931-22	PSMD9	26S proteasome non-ATPase regulatory subunit 9	O00233	PSMD9
invn_SeqId_17724_3	10707	0.0098523	0.0087359	0.25943		17724-3	WWOX	WW domain-containing oxidoreductase	Q9NZC7	WWOX
invn_SeqId_2730_58	10707	-0.0100096	0.0088804	0.259702		2730-58	MICA	MHC class I polypeptide-related sequence A	Q29983	MICA
invn_SeqId_15388_24	10707	-0.0101769	0.0090299	0.259758		15388-24	FcRIIIa	Low affinity immunoglobulin gamma Fc region receptor III-A	P08637	FCGR3A
invn_SeqId_9468_8	10707	0.0099935	0.0088756	0.260211		9468-8	Lectin, mannose-binding 2	Vesicular integral-membrane protein VIP36	Q12907	LMAN2
invn_SeqId_8922_4	10707	-0.0098474	0.0087466	0.260253		8922-4	TMCC3	Transmembrane and coiled-coil domains protein 3	Q9ULS5	TMCC3
invn_SeqId_15494_11	10707	0.0099132	0.0088059	0.260299		15494-11	FGFP1	Fibroblast growth factor-binding protein 1	Q14512	FGFBP1
invn_SeqId_18930_28	10707	0.0095322	0.008468	0.260328		18930-28	SLIT2	Slit homolog 2 protein	O94813	SLIT2
invn_SeqId_6507_16	10707	0.0096552	0.0085787	0.260406		6507-16	NCAM2	Neural cell adhesion molecule 2	O15394	NCAM2
invn_SeqId_8347_222	10707	-0.0101294	0.0090088	0.260871		8347-222	DB129	Beta-defensin 129	Q9H1M3	DEFB129
invn_SeqId_5098_79	10707	-0.0100026	0.0088999	0.261078		5098-79	KLRF1	Killer cell lectin-like receptor subfamily F member 1	Q9NZS2	KLRF1
invn_SeqId_9316_67	10707	0.0099992	0.0089075	0.261649		9316-67	WFDC1	WAP four-disulfide core domain protein 1	Q9HC57	WFDC1
invn_SeqId_12957_62	10707	0.0100647	0.0089659	0.261651		12957-62	UCR6	Cytochrome b-c1 complex subunit 7	P14927	UQCRB
invn_SeqId_11254_13	10707	0.0096436	0.0086025	0.262306		11254-13	PPN	Papilin	O95428	PAPLN
invn_SeqId_4126_22	10707	0.0099018	0.0088389	0.262631		4126-22	BPI	Bactericidal permeability-increasing protein	P17213	BPI
invn_SeqId_14006_36	10707	0.0100563	0.0089827	0.262944		14006-36	GNMT	Glycine N-methyltransferase	Q14749	GNMT
invn_SeqId_11262_39	10707	0.009467	0.008464	0.263381		11262-39	TRABD	TraB domain-containing protein	Q9H4I3	TRABD
invn_SeqId_16927_9	10707	-0.0098871	0.0088447	0.263651		16927-9	Coagulation factor XIII	Coagulation factor XIII	P00488|P05160	F13A1|F13B
invn_SeqId_13948_50	10707	0.0100344	0.0089879	0.264259		13948-50	GABR2	Gamma-aminobutyric acid type B receptor subunit 2	O75899	GABBR2
invn_SeqId_5864_10	10707	0.0088879	0.0079632	0.2644		5864-10	aldolase A	Fructose-bisphosphate aldolase A	P04075	ALDOA
invn_SeqId_3520_58	10707	-0.0099182	0.0088875	0.264461		3520-58	TGF-b3	Transforming growth factor beta-3	P10600	TGFB3
invn_SeqId_8556_5	10707	-0.00987	0.0088458	0.264537		8556-5	F134B	Protein FAM134B	Q9H6L5	FAM134B
invn_SeqId_13694_24	10707	0.0100566	0.009027	0.26528		13694-24	TSLP R	Cytokine receptor-like factor 2	Q9HC73	CRLF2
invn_SeqId_6404_20	10707	0.0091516	0.0082152	0.265312		6404-20	C1QRF	C1q-related factor	O75973	C1QL1
invn_SeqId_4990_87	10707	0.0093026	0.0083512	0.265342		4990-87	GP1BA	Platelet glycoprotein Ib alpha chain	P07359	GP1BA
invn_SeqId_18422_41	10707	-0.0098473	0.0088421	0.265438		18422-41	ERG19	Diphosphomevalonate decarboxylase	P53602	MVD
invn_SeqId_9754_33	10707	0.0099049	0.0088979	0.265658		9754-33	Quinone reductase 2	Ribosyldihydronicotinamide dehydrogenase [quinone]	P16083	NQO2
invn_SeqId_15475_4	10707	-0.0099872	0.0089743	0.265791	1	15475-4	PLTP	Phospholipid transfer protein	P55058	PLTP
invn_SeqId_6219_14	10707	0.0100311	0.0090163	0.265927		6219-14	PDZ11	PDZ domain-containing protein 11	Q5EBL8	PDZD11
invn_SeqId_8589_13	10707	0.0099959	0.0089858	0.265985	1	8589-13	CDCP1	CUB domain-containing protein 1	Q9H5V8	CDCP1
invn_SeqId_16060_99	10707	0.009591	0.0086229	0.266044		16060-99	NID2	Nidogen-2	Q14112	NID2
invn_SeqId_9168_31	10707	0.0095145	0.0085564	0.266174		9168-31	Eotaxin-3	C-C motif chemokine 26	Q9Y258	CCL26
invn_SeqId_12508_9	10707	0.0092108	0.0082851	0.266278		12508-9	CHMP3	Charged multivesicular body protein 3	Q9Y3E7	VPS24
invn_SeqId_10624_45	10707	0.0099132	0.0089198	0.266431		10624-45	ISK13	Serine protease inhibitor Kazal-type 13	Q1W4C9	SPINK13
invn_SeqId_14036_116	10707	-0.0099948	0.0089996	0.266777		14036-116	MPDZ	Multiple PDZ domain protein	O75970	MPDZ
invn_SeqId_8897_3	10707	0.0099226	0.0089385	0.266981		8897-3	L37A2	Leucine-rich repeat-containing protein 37A2	A6NM11	LRRC37A2
invn_SeqId_8403_18	10707	0.0090225	0.0081291	0.267068		8403-18	Fatty acid synthase	Fatty acid synthase	P49327	FASN
invn_SeqId_19233_75	10707	0.0097683	0.0088041	0.267232		19233-75	ATOX1	Copper transport protein ATOX1	O00244	ATOX1
invn_SeqId_9599_6	10707	0.0093041	0.0083873	0.267323	1	9599-6	PIANP	PILR alpha-associated neural protein	Q8IYJ0	PIANP
invn_SeqId_17856_23	10707	0.0089737	0.0080985	0.267856		17856-23	NT5M	5'(3')-deoxyribonucleotidase, mitochondrial	Q9NPB1	NT5M
invn_SeqId_4392_54	10707	-0.0093408	0.0084312	0.267939		4392-54	FGF-12	Fibroblast growth factor 12	P61328	FGF12
invn_SeqId_12365_108	10707	0.0097787	0.008832	0.268234		12365-108	RUVB1	RuvB-like 1	Q9Y265	RUVBL1
invn_SeqId_14273_19	10707	0.0097571	0.0088156	0.268405		14273-19	PPCE	Prolyl endopeptidase	P48147	PREP
invn_SeqId_8927_6	10707	-0.0099423	0.0089936	0.268972		8927-6	CG073	Uncharacterized protein C7orf73	E0CX11	C7orf73
invn_SeqId_12621_55	10707	0.0094486	0.0085489	0.269079		12621-55	PP2AAA	Serine/threonine-protein phosphatase 2A 65 kDa regulatory subunit A alpha isoform	P30153	PPP2R1A
invn_SeqId_6558_5	10707	0.0099312	0.0089867	0.26914		6558-5	COL10	Collectin-10	Q9Y6Z7	COLEC10
invn_SeqId_3069_52	10707	-0.0096016	0.0086885	0.269144		3069-52	IgM	Immunoglobulin M	P01871	IGHM|IGJ|IGK@|IGL@
invn_SeqId_9713_67	10707	0.0097041	0.0087937	0.269821		9713-67	PGFRL	Platelet-derived growth factor receptor-like protein	Q15198	PDGFRL
invn_SeqId_14034_22	10707	-0.0098905	0.0089632	0.26985		14034-22	GA733-1 protein	Tumor-associated calcium signal transducer 2	P09758	TACSTD2
invn_SeqId_13497_34	10707	0.0089206	0.008092	0.270315		13497-34	EIF3J	Eukaryotic translation initiation factor 3 subunit J	O75822	EIF3J
invn_SeqId_19366_8	10707	0.0098962	0.0089855	0.270769		19366-8	PEX26	Peroxisome assembly protein 26	Q7Z412	PEX26
invn_SeqId_4535_50	10707	0.009585	0.0087047	0.270868		4535-50	BST1	ADP-ribosyl cyclase/cyclic ADP-ribose hydrolase 2	Q10588	BST1
invn_SeqId_2851_63	10707	-0.0098427	0.0089406	0.270965		2851-63	C5a	C5a anaphylatoxin	P01031	C5
invn_SeqId_7737_76	10707	0.0099039	0.0090114	0.271773		7737-76	ITB6	Integrin beta-6	P18564	ITGB6
invn_SeqId_11955_1	10707	0.0095322	0.0086761	0.271936		11955-1	RHG01	Rho GTPase-activating protein 1	Q07960	ARHGAP1
invn_SeqId_15346_31	10707	-0.0098905	0.009006	0.272135		15346-31	IFN-g	Interferon gamma	P01579	IFNG
invn_SeqId_17466_72	10707	0.0088306	0.0080424	0.272225		17466-72	ACSF2	Acyl-CoA synthetase family member 2, mitochondrial	Q96CM8	ACSF2
invn_SeqId_10366_11	10707	0.0096756	0.0088176	0.272535		10366-11	PDGFRA	Platelet-derived growth factor receptor alpha	P16234	PDGFRA
invn_SeqId_19360_22	10707	0.0097429	0.0088819	0.272691		19360-22	LRRT1	Leucine-rich repeat transmembrane neuronal protein 1	Q86UE6	LRRTM1
invn_SeqId_6627_25	10707	0.0097251	0.0088677	0.272801		6627-25	LIPR1	Inactive pancreatic lipase-related protein 1	P54315	PNLIPRP1
invn_SeqId_5734_13	10707	0.0097114	0.0088588	0.272998		5734-13	nectin-4	Nectin-4	Q96NY8	PVRL4
invn_SeqId_18859_7	10707	-0.0097601	0.0089034	0.273007		18859-7	4EBP3	Eukaryotic translation initiation factor 4E-binding protein 3	O60516	EIF4EBP3
invn_SeqId_13430_50	10707	0.0094589	0.0086304	0.273106		13430-50	UT1	Urea transporter 1	Q13336	SLC14A1
invn_SeqId_3186_2	10707	-0.0097718	0.0089251	0.273597		3186-2	C2	Complement C2	P06681	C2
invn_SeqId_5343_74	10707	0.0098778	0.0090323	0.274151		5343-74	CBPE	Carboxypeptidase E	P16870	CPE
invn_SeqId_5897_58	10707	-0.0096532	0.008833	0.274485		5897-58	Gastrin-releasing peptide	Gastrin-releasing peptide	P07492	GRP
invn_SeqId_12830_4	10707	0.009347	0.0085597	0.274864		12830-4	SAP18	Histone deacetylase complex subunit SAP18	O00422	SAP18
invn_SeqId_9014_18	10707	-0.0095793	0.0087743	0.274969		9014-18	TMM25	Transmembrane protein 25	Q86YD3	TMEM25
invn_SeqId_13242_134	10707	0.0092655	0.0084877	0.275014		13242-134	SHAN3	SH3 and multiple ankyrin repeat domains protein 3	Q9BYB0	SHANK3
invn_SeqId_17677_47	10707	0.0098139	0.008992	0.275117		17677-47	BY55	CD160 antigen	O95971	CD160
invn_SeqId_9082_25	10707	0.0097848	0.0089757	0.275673		9082-25	SE1L2	Protein sel-1 homolog 2	Q5TEA6	SEL1L2
invn_SeqId_19376_74	10707	0.0094455	0.0086646	0.275684		19376-74	NNMT	Nicotinamide N-methyltransferase	P40261	NNMT
invn_SeqId_5736_1	10707	0.0093754	0.0086128	0.276378		5736-1	TRML2	Trem-like transcript 2 protein	Q5T2D2	TREML2
invn_SeqId_9886_28	10707	0.0090903	0.008353	0.276501		9886-28	XRCC4	DNA repair protein XRCC4	Q13426	XRCC4
invn_SeqId_5657_28	10707	-0.0094388	0.0086747	0.276585		5657-28	SIA4A	CMP-N-acetylneuraminate-beta-galactosamide-alpha-2,3-sialyltransferase 1	Q11201	ST3GAL1
invn_SeqId_7015_8	10707	-0.009802	0.0090118	0.276758		7015-8	LIRB5	Leukocyte immunoglobulin-like receptor subfamily B member 5	O75023	LILRB5
invn_SeqId_4301_58	10707	-0.0096752	0.008897	0.276855		4301-58	Thymidine kinase	Thymidine kinase, cytosolic	P04183	TK1
invn_SeqId_12779_30	10707	0.0093042	0.0085644	0.277338		12779-30	PRDM4	PR domain zinc finger protein 4	Q9UKN5	PRDM4
invn_SeqId_12334_25	10707	0.0091172	0.0083942	0.277444		12334-25	cSHMT	Serine hydroxymethyltransferase, cytosolic	P34896	SHMT1
invn_SeqId_12737_12	10707	0.0094256	0.0086783	0.277458		12737-12	PLSI	Plastin-1	Q14651	PLS1
invn_SeqId_13066_42	10707	0.0088064	0.0081116	0.277655		13066-42	EDC4	Enhancer of mRNA-decapping protein 4	Q6P2E9	EDC4
invn_SeqId_7944_1	10707	-0.0097425	0.0089749	0.277709		7944-1	KI3L3	Killer cell immunoglobulin-like receptor 3DL3	Q8N743	KIR3DL3
invn_SeqId_10847_1	10707	0.0097431	0.0089763	0.27776		10847-1	SIG15	Sialic acid-binding Ig-like lectin 15	Q6ZMC9	SIGLEC15
invn_SeqId_13936_24	10707	0.0093408	0.0086089	0.27794		13936-24	PGK2	Phosphoglycerate kinase 2	P07205	PGK2
invn_SeqId_3083_71	10707	0.0092783	0.008555	0.278148		3083-71	XEDAR	Tumor necrosis factor receptor superfamily member 27	Q9HAV5	EDA2R
invn_SeqId_3397_7	10707	0.0096291	0.0088855	0.27853		3397-7	SHP-2	Tyrosine-protein phosphatase non-receptor type 11	Q06124	PTPN11
invn_SeqId_17449_23	10707	0.0097629	0.0090178	0.279003		17449-23	CD9	CD9 antigen	P21926	CD9
invn_SeqId_12825_18	10707	0.0095463	0.0088225	0.279255		12825-18	DP13A	DCC-interacting protein 13-alpha	Q9UKG1	APPL1
invn_SeqId_9901_28	10707	0.00933	0.0086238	0.279328		9901-28	EGLN1	Egl nine homolog 1	Q9GZT9	EGLN1
invn_SeqId_12524_18	10707	0.0097141	0.0089806	0.279423		12524-18	SAT2	Diamine acetyltransferase 2	Q96F10	SAT2
invn_SeqId_12859_33	10707	0.0091424	0.0084538	0.279519		12859-33	PECI	Enoyl-CoA delta isomerase 2, mitochondrial	O75521	ECI2
invn_SeqId_15389_1	10707	-0.0097534	0.0090234	0.279762		15389-1	FRDA	Frataxin, mitochondrial	Q16595	FXN
invn_SeqId_10053_5	10707	0.0094252	0.0087211	0.279843		10053-5	ILK1	Integrin-linked protein kinase	Q13418	ILK
invn_SeqId_17436_193	10707	0.0088858	0.0082228	0.279884		17436-193	CSNK1G2	Casein kinase I isoform gamma-2	P78368	CSNK1G2
invn_SeqId_17800_33	10707	-0.0096613	0.0089416	0.279952		17800-33	SCAND1	SCAN domain-containing protein 1	P57086	SCAND1
invn_SeqId_4906_35	10707	-0.0097142	0.0089908	0.279962		4906-35	Coagulation Factor V	Coagulation Factor V	P12259	F5
invn_SeqId_11383_41	10707	0.0097265	0.009003	0.280002		11383-41	Keratin 7	Keratin, type II cytoskeletal 7	P08729	KRT7
invn_SeqId_3903_49	10707	0.0090822	0.0084078	0.280071		3903-49	Sorting nexin 4	Sorting nexin-4	O95219	SNX4
invn_SeqId_9121_28	10707	0.0097419	0.0090282	0.280586		9121-28	FUT2	Galactoside 2-alpha-L-fucosyltransferase 2	Q10981	FUT2
invn_SeqId_14011_17	10707	-0.0097141	0.0090034	0.280636		14011-17	S100A11	Protein S100-A11	P31949	S100A11
invn_SeqId_18286_3	10707	0.0096551	0.008949	0.280653		18286-3	ZWINT	ZW10 interactor	O95229	ZWINT
invn_SeqId_7713_102	10707	0.0088141	0.0081748	0.280967		7713-102	FMR1	Fragile X mental retardation protein 1	Q06787	FMR1
invn_SeqId_3508_78	10707	0.0095127	0.008827	0.281196		3508-78	MDC	C-C motif chemokine 22	O00626	CCL22
invn_SeqId_14123_34	10707	0.009398	0.0087277	0.281594		14123-34	GI24	V-type immunoglobulin domain-containing suppressor of T-cell activation	Q9H7M9	C10orf54
invn_SeqId_3210_1	10707	0.0079208	0.0073571	0.281672		3210-1	METAP1	Methionine aminopeptidase 1	P53582	METAP1
invn_SeqId_9343_16	10707	0.009296	0.0086364	0.281784	1	9343-16	IL-2 sRb	Interleukin-2 receptor subunit beta	P14784	IL2RB
invn_SeqId_8220_15	10707	-0.0095746	0.0088986	0.281965		8220-15	CJ035	Uncharacterized protein C10orf35	Q96D05	C10orf35
invn_SeqId_12462_20	10707	-0.0095525	0.0088864	0.282417		12462-20	SETMR	Histone-lysine N-methyltransferase SETMAR	Q53H47	SETMAR
invn_SeqId_11490_42	10707	0.008809	0.008197	0.282548		11490-42	UBL4A	Ubiquitin-like protein 4A	P11441	UBL4A
invn_SeqId_11565_58	10707	-0.0095486	0.0088905	0.282838		11565-58	ZNF23	Zinc finger protein 23	P17027	ZNF23
invn_SeqId_7059_14	10707	-0.009613	0.0089545	0.28305		7059-14	LIRA6	Leukocyte immunoglobulin-like receptor subfamily A member 6	Q6PI73	LILRA6
invn_SeqId_2421_7	10707	0.0085996	0.0080124	0.283166		2421-7	BDNF	Brain-derived neurotrophic factor	P23560	BDNF
invn_SeqId_7867_154	10707	0.0096342	0.0089874	0.28376		7867-154	SIA7A	Alpha-N-acetylgalactosaminide alpha-2,6-sialyltransferase 1	Q9NSC7	ST6GALNAC1
invn_SeqId_11436_6	10707	0.0095131	0.0088794	0.284027		11436-6	AINX	Alpha-internexin	Q16352	INA
invn_SeqId_7717_95	10707	0.0096052	0.0089668	0.284102		7717-95	CFTR	Cystic fibrosis transmembrane conductance regulator	P13569	CFTR
invn_SeqId_11449_22	10707	0.0092514	0.0086411	0.284358		11449-22	CAZA1	F-actin-capping protein subunit alpha-1	P52907	CAPZA1
invn_SeqId_9078_207	10707	0.0091279	0.0085272	0.284443		9078-207	SNTB1	Beta-1-syntrophin	Q13884	SNTB1
invn_SeqId_13481_24	10707	0.0090371	0.0084462	0.284661		13481-24	TCEA2	Transcription elongation factor A protein 2	Q15560	TCEA2
invn_SeqId_15487_164	10707	-0.0094495	0.0088335	0.284762		15487-164	carboxylesterase, liver	Liver carboxylesterase 1	P23141	CES1
invn_SeqId_10037_98	10707	-0.0096508	0.0090253	0.284956		10037-98	SIG12	Sialic acid-binding Ig-like lectin 12	Q96PQ1	SIGLEC12
invn_SeqId_9523_34	10707	-0.0096538	0.0090386	0.285514		9523-34	ITM2C	Integral membrane protein 2C	Q9NQX7	ITM2C
invn_SeqId_9058_1	10707	-0.0095852	0.0089789	0.285758		9058-1	TIM21	Mitochondrial import inner membrane translocase subunit Tim21	Q9BVV7	TIMM21
invn_SeqId_6454_38	10707	0.0088741	0.0083131	0.285778		6454-38	Rho-GDIa	Rho GDP-dissociation inhibitor 1	P52565	ARHGDIA
invn_SeqId_12687_2	10707	0.0093497	0.0087642	0.286084		12687-2	DECR	2,4-dienoyl-CoA reductase, mitochondrial	Q16698	DECR1
invn_SeqId_9989_12	10707	-0.0095886	0.008989	0.28613		9989-12	LRC24	Leucine-rich repeat-containing protein 24	Q50LG9	LRRC24
invn_SeqId_2806_49	10707	-0.0090029	0.008446	0.286472		2806-49	Activin RIB	Activin receptor type-1B	P36896	ACVR1B
invn_SeqId_5903_91	10707	0.0094673	0.0088862	0.286724		5903-91	HSP70 protein 8	Heat shock cognate 71 kDa protein	P11142	HSPA8
invn_SeqId_10558_26	10707	0.0091317	0.0085814	0.287292		10558-26	PCDH9	Protocadherin-9	Q9HC56	PCDH9
invn_SeqId_12720_71	10707	0.0087635	0.008238	0.287444		12720-71	UBQL4	Ubiquilin-4	Q9NRR5	UBQLN4
invn_SeqId_14083_25	10707	0.0086691	0.0081514	0.287573		14083-25	SPS1	Selenide, water dikinase 1	P49903	SEPHS1
invn_SeqId_16057_6	10707	-0.0094603	0.0089111	0.288427		16057-6	IGF-II receptor	Cation-independent mannose-6-phosphate receptor	P11717	IGF2R
invn_SeqId_3389_7	10707	-0.0093691	0.0088327	0.28884		3389-7	PCI	Plasma serine protease inhibitor	P05154	SERPINA5
invn_SeqId_5354_11	10707	0.0092079	0.0086819	0.288904		5354-11	Keratin 18	Keratin, type I cytoskeletal 18	P05783	KRT18
invn_SeqId_9306_7	10707	0.009091	0.008575	0.289087		9306-7	DB118	Beta-defensin 118	Q96PH6	DEFB118
invn_SeqId_15530_33	10707	-0.009177	0.0086574	0.289162		15530-33	EphB4	Ephrin type-B receptor 4	P54760	EPHB4
invn_SeqId_8040_9	10707	0.0083165	0.0078489	0.289362		8040-9	LEMD1	LEM domain-containing protein 1	Q68G75	LEMD1
invn_SeqId_10695_12	10707	-0.0095638	0.0090292	0.289529		10695-12	WF10B	Protein WFDC10B	Q8IUB3	WFDC10B
invn_SeqId_11223_1	10707	-0.0091231	0.0086166	0.289722		11223-1	TM154	Transmembrane protein 154	Q6P9G4	TMEM154
invn_SeqId_7108_7	10707	-0.0095575	0.0090273	0.289744		7108-7	CS077	Small integral membrane protein 24	O75264	SMIM24
invn_SeqId_2752_62	10707	0.0089542	0.0084574	0.289744		2752-62	BMP-14	Growth/differentiation factor 5	P43026	GDF5
invn_SeqId_6103_70	10707	0.0095036	0.0089802	0.289946		6103-70	FCRL5	Fc receptor-like protein 5	Q96RD9	FCRL5
invn_SeqId_3587_53	10707	0.0090791	0.0085863	0.290353		3587-53	BMP10	Bone morphogenetic protein 10	O95393	BMP10
invn_SeqId_10014_31	10707	0.0093436	0.0088372	0.290395		10014-31	SLUG	Zinc finger protein SNAI2	O43623	SNAI2
invn_SeqId_12536_46	10707	-0.0094999	0.0089881	0.290563		12536-46	MTMR6	Myotubularin-related protein 6	Q9Y217	MTMR6
invn_SeqId_14291_53	10707	0.0087119	0.0082437	0.290626		14291-53	AGAP2	Arf-GAP with GTPase, ANK repeat and PH domain-containing protein 2	Q99490	AGAP2
invn_SeqId_10832_24	10707	0.008617	0.0081608	0.291034		10832-24	B4GT6	Beta-1,4-galactosyltransferase 6	Q9UBX8	B4GALT6
invn_SeqId_19325_21	10707	-0.009388	0.0088909	0.291036		19325-21	ABHEB	Protein ABHD14B	Q96IU4	ABHD14B
invn_SeqId_7743_5	10707	0.0087101	0.0082556	0.291422		7743-5	TIM50	Mitochondrial import inner membrane translocase subunit TIM50	Q3ZCQ8	TIMM50
invn_SeqId_15486_126	10707	-0.0092855	0.0088044	0.29161		15486-126	ABP1	Amiloride-sensitive amine oxidase [copper-containing]	P19801	AOC1
invn_SeqId_7131_207	10707	0.0094905	0.0090004	0.291702	1	7131-207	Tenascin
invn_SeqId_16288_17	10707	-0.0092175	0.008742	0.291726	1	16288-17	EPHA4	Ephrin type-A receptor 4	P54764	EPHA4
invn_SeqId_10672_75	10707	0.0092772	0.0088084	0.292263		10672-75	SP-B	Pulmonary surfactant-associated protein B	P07988	SFTPB
invn_SeqId_13381_49	10707	0.0093586	0.0088919	0.292599		13381-49	B4GT1	Beta-1,4-galactosyltransferase 1	P15291	B4GALT1
invn_SeqId_13076_4	10707	0.0089068	0.0084631	0.292624		13076-4	FXR1	Fragile X mental retardation syndrome-related protein 1	P51114	FXR1
invn_SeqId_8459_10	10707	0.0092844	0.0088325	0.293207		8459-10	BMP-6	Bone morphogenetic protein 6	P22004	BMP6
invn_SeqId_14106_46	10707	0.0087529	0.0083276	0.293247		14106-46	GDP/GTP exchange protein	Rap1 GTPase-GDP dissociation stimulator 1	P52306	RAP1GDS1
invn_SeqId_17680_12	10707	0.0091975	0.0087642	0.293999		17680-12	EPHB1	Ephrin type-B receptor 1	P54762	EPHB1
invn_SeqId_18403_25	10707	0.0084404	0.0080445	0.294099		18403-25	AMPD2	AMP deaminase 2	Q01433	AMPD2
invn_SeqId_2826_53	10707	0.0091605	0.0087327	0.294209		2826-53	EDA	Ectodysplasin-A, secreted form	Q92838	EDA
invn_SeqId_10041_3	10707	-0.0089635	0.0085484	0.294405		10041-3	HNF4A	Hepatocyte nuclear factor 4-alpha	P41235	HNF4A
invn_SeqId_5111_15	10707	0.008938	0.0085278	0.294617		5111-15	NRX3B	Neurexin-3-beta	Q9HDB5	NRXN3
invn_SeqId_3837_6	10707	0.009383	0.008956	0.294813		3837-6	ZAP70	Tyrosine-protein kinase ZAP-70	P43403	ZAP70
invn_SeqId_18893_26	10707	0.0091638	0.0087472	0.294834		18893-26	GPR56	Adhesion G-protein coupled receptor G1	Q9Y653	GPR56
invn_SeqId_7895_108	10707	0.0090921	0.0086802	0.294911		7895-108	MRAP	Melanocortin-2 receptor accessory protein	Q8TCY5	MRAP
invn_SeqId_11265_8	10707	-0.0086916	0.0083031	0.295222		11265-8	Retinal dehydrogenase 1	Retinal dehydrogenase 1	P00352	ALDH1A1
invn_SeqId_12701_1	10707	0.0086048	0.008223	0.295385		12701-1	EIF1B	Eukaryotic translation initiation factor 1b	O60739	EIF1B
invn_SeqId_12756_3	10707	0.009295	0.0088838	0.295454		12756-3	BACH2	Transcription regulator protein BACH2	Q9BYV9	BACH2
invn_SeqId_19563_3	10707	0.008823	0.0084351	0.295588		19563-3	SEZ6L	Seizure 6-like protein	Q9BYH1	SEZ6L
invn_SeqId_13113_7	10707	0.0094308	0.0090175	0.295664	1	13113-7	Osteopontin	Osteopontin	P10451	SPP1
invn_SeqId_13464_8	10707	-0.0092759	0.0088717	0.295783		13464-8	NRAC	Nutritionally-regulated adipose and cardiac enriched protein homolog	Q8N912	NRAC
invn_SeqId_7878_2	10707	-0.0090899	0.0086988	0.296069		7878-2	SC61B	Protein transport protein Sec61 subunit beta	P60468	SEC61B
invn_SeqId_3298_52	10707	0.0093558	0.0089547	0.296144		3298-52	Contactin-4	Contactin-4	Q8IWV2	CNTN4
invn_SeqId_9778_45	10707	0.0092765	0.0088827	0.296358		9778-45	TM52B	Transmembrane protein 52B	Q4KMG9	TMEM52B
invn_SeqId_8378_3	10707	0.0093751	0.0089838	0.296718		8378-3	LDOC1	Protein LDOC1	O95751	LDOC1
invn_SeqId_17516_7	10707	0.0093117	0.0089274	0.296946		17516-7	Rab3A	Ras-related protein Rab-3A	P20336	RAB3A
invn_SeqId_2998_53	10707	0.0086427	0.0082864	0.296971		2998-53	JAM-C	Junctional adhesion molecule C	Q9BX67	JAM3
invn_SeqId_8903_1	10707	-0.0092116	0.0088362	0.297214		8903-1	COX6C	Cytochrome c oxidase subunit 6C	P09669	COX6C
invn_SeqId_5644_60	10707	0.0092694	0.0088942	0.297352		5644-60	RNAS4	Ribonuclease 4	P34096	RNASE4
invn_SeqId_16292_288	10707	-0.0091937	0.0088253	0.297556		16292-288	GIP	Gastric inhibitory polypeptide	P09681	GIP
invn_SeqId_15449_33	10707	-0.0093443	0.0089735	0.297749		15449-33	TIM-4	T-cell immunoglobulin and mucin domain-containing protein 4	Q96H15	TIMD4
invn_SeqId_18947_3	10707	0.0093172	0.0089485	0.297804		18947-3	LRC3B	Leucine-rich repeat-containing protein 3B	Q96PB8	LRRC3B
invn_SeqId_18483_36	10707	0.0093005	0.0089324	0.297805		18483-36	MSS4	Guanine nucleotide exchange factor MSS4	P47224	RABIF
invn_SeqId_8353_15	10707	0.0088797	0.0085312	0.297969		8353-15	SCN2B	Sodium channel subunit beta-2	O60939	SCN2B
invn_SeqId_9971_5	10707	0.0087175	0.0083754	0.29797		9971-5	CSMD2	CUB and sushi domain-containing protein 2	Q7Z408	CSMD2
invn_SeqId_9738_7	10707	0.0083764	0.0080479	0.297984		9738-7	FAF2	FAS-associated factor 2	Q96CS3	FAF2
invn_SeqId_12350_86	10707	0.0091118	0.0087546	0.297988		12350-86	ETS2	Protein C-ets-2	P15036	ETS2
invn_SeqId_4429_51	10707	-0.0092985	0.0089397	0.2983		4429-51	CHST6	Carbohydrate sulfotransferase 6	Q9GZX3	CHST6
invn_SeqId_7827_20	10707	-0.0091447	0.0087953	0.29849		7827-20	ADA32	Disintegrin and metalloproteinase domain-containing protein 32	Q8TC27	ADAM32
invn_SeqId_5465_32	10707	0.0091505	0.008803	0.298608		5465-32	H6ST1	Heparan-sulfate 6-O-sulfotransferase 1	O60243	HS6ST1
invn_SeqId_4130_71	10707	0.0086532	0.008326	0.298685		4130-71	FGF-6	Fibroblast growth factor 6	P10767	FGF6
invn_SeqId_18291_8	10707	0.0089028	0.0085711	0.298964		18291-8	p21	Cyclin-dependent kinase inhibitor 1	P38936	CDKN1A
invn_SeqId_17792_158	10707	0.0091615	0.0088256	0.299266		17792-158	SSDH	Succinate-semialdehyde dehydrogenase, mitochondrial	P51649	ALDH5A1
invn_SeqId_4984_83	10707	-0.0089736	0.0086546	0.299826		4984-83	Esterase D	S-formylglutathione hydrolase	P10768	ESD
invn_SeqId_7090_17	10707	-0.0088923	0.0085803	0.300056		7090-17	GALT1	Polypeptide N-acetylgalactosaminyltransferase 1	Q10472	GALNT1
invn_SeqId_13411_21	10707	0.0086046	0.0083041	0.300138		13411-21	RNF41	E3 ubiquitin-protein ligase NRDP1	Q9H4P4	RNF41
invn_SeqId_3432_21	10707	-0.0092122	0.0088921	0.300224		3432-21	EPHA3	Ephrin type-A receptor 3	P29320	EPHA3
invn_SeqId_12881_17	10707	0.0091421	0.0088278	0.300406		12881-17	RDH16	Retinol dehydrogenase 16	O75452	RDH16
invn_SeqId_15627_83	10707	0.0085357	0.0082491	0.300814		15627-83	PKB	RAC-alpha serine/threonine-protein kinase	P31749	AKT1
invn_SeqId_9449_150	10707	-0.0090586	0.008757	0.300953	1	9449-150	C4b-binding protein alpha chain	C4b-binding protein alpha chain	P04003	C4BPA
invn_SeqId_3043_49	10707	-0.0083404	0.0080655	0.301123		3043-49	ON	SPARC	P09486	SPARC
invn_SeqId_12849_25	10707	-0.0091743	0.0088754	0.30131		12849-25	GSKIP	GSK3-beta interaction protein	Q9P0R6	GSKIP
invn_SeqId_12504_26	10707	0.0092239	0.0089252	0.301408		12504-26	LMOD1	Leiomodin-1	P29536	LMOD1
invn_SeqId_16902_17	10707	-0.0092348	0.0089382	0.301541		16902-17	LAMP1	Lysosome-associated membrane glycoprotein 1	P11279	LAMP1
invn_SeqId_13473_55	10707	0.0086561	0.0083783	0.301553		13473-55	IP3KA	Inositol-trisphosphate 3-kinase A	P23677	ITPKA
invn_SeqId_9278_9	10707	0.008874	0.0085896	0.301574		9278-9	SDF-1	Stromal cell-derived factor 1
invn_SeqId_12530_14	10707	0.0090316	0.0087452	0.301742		12530-14	CKS-1	Cyclin-dependent kinases regulatory subunit 1	P61024	CKS1B
invn_SeqId_17468_1	10707	0.0090914	0.0088118	0.30222		17468-1	SUFU	Suppressor of fused homolog	Q9UMX1	SUFU
invn_SeqId_8428_102	10707	0.0081792	0.0079312	0.302438		8428-102	NTRI	Neurotrimin	Q9P121	NTM
invn_SeqId_6966_144	10707	0.0092744	0.0089956	0.302569		6966-144	STX1B	Syntaxin-1B	P61266	STX1B
invn_SeqId_18318_98	10707	0.0084545	0.0082028	0.302715		18318-98	SH3G3	Endophilin-A3	Q99963	SH3GL3
invn_SeqId_10553_8	10707	0.0088087	0.00855	0.302912		10553-8	TOIP2	Torsin-1A-interacting protein 2	Q8NFQ8	TOR1AIP2
invn_SeqId_19271_64	10707	0.0088241	0.0085652	0.302924		19271-64	GNAI1	Guanine nucleotide-binding protein G(i) subunit alpha-1	P63096	GNAI1
invn_SeqId_16851_50	10707	0.0083058	0.0080645	0.303071		16851-50	SCO2	Protein SCO2 homolog, mitochondrial	O43819	SCO2
invn_SeqId_9526_3	10707	0.0092676	0.0090049	0.303419		9526-3	COLL1	Colipase-like protein 1	A2RUU4	CLPSL1
invn_SeqId_13934_3	10707	0.0085411	0.0083014	0.303561		13934-3	MCF2L	Guanine nucleotide exchange factor DBS	O15068	MCF2L
invn_SeqId_18205_123	10707	0.0092454	0.0089946	0.304028		18205-123	MAGE-6	Melanoma-associated antigen 6	P43360	MAGEA6
invn_SeqId_11237_49	10707	0.0090255	0.0087823	0.304118		11237-49	PCOC1	Procollagen C-endopeptidase enhancer 1	Q15113	PCOLCE
invn_SeqId_9789_52	10707	0.0081406	0.0079217	0.304146		9789-52	Nesprin-2	Nesprin-2	Q8WXH0	SYNE2
invn_SeqId_9233_71	10707	0.0088015	0.0085673	0.304289		9233-71	TFPI -2	Tissue factor pathway inhibitor 2	P48307	TFPI2
invn_SeqId_5615_62	10707	0.0087903	0.0085594	0.304456		5615-62	F172A	Protein FAM172A	Q8WUF8	FAM172A
invn_SeqId_12656_1	10707	0.0084902	0.0082794	0.305168		12656-1	KLC1	Kinesin light chain 1	Q07866	KLC1
invn_SeqId_7757_5	10707	-0.0092296	0.0090018	0.30524		7757-5	DQA2	HLA class II histocompatibility antigen, DQ alpha 2 chain	P01906	HLA-DQA2
invn_SeqId_9475_22	10707	-0.009232	0.0090077	0.305436		9475-22	GPX5	Epididymal secretory glutathione peroxidase	O75715	GPX5
invn_SeqId_14615_46	10707	0.0086753	0.0084663	0.305537		14615-46	KRA24	Keratin-associated protein 2-4	Q9BYR9	KRTAP2-4
invn_SeqId_5631_83	10707	-0.0086143	0.0084107	0.305761		5631-83	MOTI	Promotilin	P12872	MLN
invn_SeqId_18198_51	10707	0.0088634	0.0086565	0.305904		18198-51	HBAT	Hemoglobin subunit theta-1	P09105	HBQ1
invn_SeqId_5063_12	10707	-0.009214	0.0089997	0.305949		5063-12	CD244	Natural killer cell receptor 2B4	Q9BZW8	CD244
invn_SeqId_5704_74	10707	-0.0088965	0.00869	0.305972		5704-74	Granzyme M	Granzyme M	P51124	GZMM
invn_SeqId_3365_7	10707	0.0084715	0.0082765	0.306068		3365-7	Dkk-4	Dickkopf-related protein 4	Q9UBT3	DKK4
invn_SeqId_7147_35	10707	-0.0087095	0.0085129	0.306288		7147-35	WFDC8	WAP four-disulfide core domain protein 8	Q8IUA0	WFDC8
invn_SeqId_19230_12	10707	-0.0092074	0.0090025	0.306443		19230-12	GSTT1	Glutathione S-transferase theta-1	P30711	GSTT1
invn_SeqId_6444_15	10707	0.0091897	0.008988	0.306594		6444-15	PSG3	Pregnancy-specific beta-1-glycoprotein 3	Q16557	PSG3
invn_SeqId_5225_50	10707	0.0084817	0.0082961	0.306624		5225-50	CK2-A1:B	Casein kinase II 2-alpha:2-beta heterotetramer	P68400|P67870	CSNK2A1|CSNK2B
invn_SeqId_5178_5	10707	-0.008934	0.0087394	0.306675		5178-5	PDE7A	High affinity cAMP-specific 3',5'-cyclic phosphodiesterase 7A	Q13946	PDE7A
invn_SeqId_8325_37	10707	-0.0085457	0.0083606	0.306741		8325-37	ADH4	Alcohol dehydrogenase 4	P08319	ADH4
invn_SeqId_8960_3	10707	-0.0092086	0.0090104	0.306809		8960-3	LRAP	Endoplasmic reticulum aminopeptidase 2	Q6P179	ERAP2
invn_SeqId_16807_35	10707	0.0091226	0.0089298	0.306998		16807-35	TNNT3	Troponin T, fast skeletal muscle	P45378	TNNT3
invn_SeqId_2436_49	10707	0.0090528	0.0088633	0.307094	1	2436-49	CXCL16, soluble	C-X-C motif chemokine 16	Q9H2A7	CXCL16
invn_SeqId_18186_15	10707	0.0086005	0.0084228	0.307236		18186-15	SYTC	Threonine--tRNA ligase, cytoplasmic	P26639	TARS
invn_SeqId_17337_1	10707	0.0081496	0.007987	0.307581		17337-1	TYY1	Transcriptional repressor protein YY1	P25490	YY1
invn_SeqId_8870_38	10707	0.009138	0.0089561	0.307604		8870-38	NPM1	Nucleophosmin	P06748	NPM1
invn_SeqId_7262_191	10707	-0.0090343	0.0088691	0.308403		7262-191	CHSTE	Carbohydrate sulfotransferase 14	Q8NCH0	CHST14
invn_SeqId_19209_6	10707	-0.0091689	0.0090023	0.308465		19209-6	IKB-alpha	NF-kappa-B inhibitor alpha	P25963	NFKBIA
invn_SeqId_7822_11	10707	0.0091558	0.0089896	0.308469		7822-11	HRSL2	HRAS-like suppressor 2	Q9NWW9	HRASLS2
invn_SeqId_18280_29	10707	0.0083137	0.0081645	0.308569		18280-29	DTD2	Putative D-tyrosyl-tRNA(Tyr) deacylase 2	Q96FN9	DTD2
invn_SeqId_3414_40	10707	0.0086038	0.0084494	0.30857		3414-40	BMX	Cytoplasmic tyrosine-protein kinase BMX	P51813	BMX
invn_SeqId_3350_53	10707	0.0082106	0.0080753	0.309295		3350-53	CAMK2A	Calcium/calmodulin-dependent protein kinase type II subunit alpha	Q9UQM7	CAMK2A
invn_SeqId_9008_6	10707	0.0088553	0.0087119	0.309433		9008-6	TMG1	Transmembrane gamma-carboxyglutamic acid protein 1	O14668	PRRG1
invn_SeqId_18339_207	10707	-0.0088968	0.0087592	0.309788		18339-207	PSB3	Proteasome subunit beta type-3	P49720	PSMB3
invn_SeqId_18938_3	10707	0.0090624	0.0089289	0.310152		18938-3	VLDLR	Very low-density lipoprotein receptor	P98155	VLDLR
invn_SeqId_11596_47	10707	-0.0090913	0.0089613	0.310364		11596-47	ZN75D	Zinc finger protein 75D	P51815	ZNF75D
invn_SeqId_10933_107	10707	0.0090624	0.0089357	0.310519		10933-107	CABP8	Calcium-binding protein 8	Q9BXU9	CALN1
invn_SeqId_3617_80	10707	0.0091256	0.0090027	0.310774		3617-80	HGFA	Hepatocyte growth factor activator	Q04756	HGFAC
invn_SeqId_6536_54	10707	0.0087565	0.0086439	0.31107		6536-54	LAML2	Putative phospholipase B-like 2	Q8NHP8	PLBD2
invn_SeqId_8356_88	10707	0.0090841	0.0089766	0.311574		8356-88	NEU1	Oxytocin-neurophysin 1	P01178	OXT
invn_SeqId_2843_13	10707	0.0087108	0.0086103	0.311718		2843-13	SPINT2	Kunitz-type protease inhibitor 2	O43291	SPINT2
invn_SeqId_3317_33	10707	0.0082836	0.0081887	0.311757		3317-33	HTRA2	Serine protease HTRA2, mitochondrial	O43464	HTRA2
invn_SeqId_9848_22	10707	0.0088359	0.0087363	0.31185		9848-22	Cyclin H	Cyclin-H	P51946	CCNH
invn_SeqId_16907_3	10707	0.0084489	0.0083573	0.312057		16907-3	Nectin-like protein 3	Cell adhesion molecule 2	Q8N3J6	CADM2
invn_SeqId_5867_60	10707	0.0091071	0.0090103	0.312163		5867-60	ARGI1	Arginase-1	P05089	ARG1
invn_SeqId_3477_63	10707	-0.0087819	0.008689	0.312187		3477-63	TrkA	High affinity nerve growth factor receptor	P04629	NTRK1
invn_SeqId_8053_16	10707	0.0085814	0.0084939	0.312372		8053-16	DJB14	DnaJ homolog subfamily B member 14	Q8TBM8	DNAJB14
invn_SeqId_12363_70	10707	0.0088379	0.0087484	0.312405		12363-70	TRIB2	Tribbles homolog 2	Q92519	TRIB2
invn_SeqId_17148_7	10707	-0.0088108	0.0087316	0.312966		17148-7	BLVRB	Flavin reductase (NADPH)	P30043	BLVRB
invn_SeqId_9764_79	10707	0.0082773	0.0082046	0.313066		9764-79	HNRPF	Heterogeneous nuclear ribonucleoprotein F	P52597	HNRNPF
invn_SeqId_9557_5	10707	0.0090023	0.0089253	0.313176		9557-5	MANS1	MANSC domain-containing protein 1	Q9H8J5	MANSC1
invn_SeqId_8352_26	10707	-0.0089772	0.0089024	0.31328		8352-26	SIG12	Sialic acid-binding Ig-like lectin 12	Q96PQ1	SIGLEC12
invn_SeqId_13941_82	10707	0.0088953	0.0088228	0.313375		13941-82	SYFM	Phenylalanine--tRNA ligase, mitochondrial	O95363	FARS2
invn_SeqId_4324_33	10707	0.0088516	0.0087815	0.313482		4324-33	CYTT	Cystatin-SA	P09228	CST2
invn_SeqId_11699_16	10707	0.0083701	0.0083049	0.313553		11699-16	TP4A2	Protein tyrosine phosphatase type IVA 2	Q12974	PTP4A2
invn_SeqId_11562_9	10707	-0.0090155	0.0089479	0.313689		11562-9	DPOE2	DNA polymerase epsilon subunit 2	P56282	POLE2
invn_SeqId_12650_43	10707	0.008755	0.0086914	0.313809		12650-43	GNAI3	Guanine nucleotide-binding protein G(k) subunit alpha	P08754	GNAI3
invn_SeqId_16803_4	10707	0.0090556	0.0089941	0.314034		16803-4	CALB2	Calretinin	P22676	CALB2
invn_SeqId_15336_7	10707	0.0086117	0.0085533	0.314036		15336-7	SELM	Selenoprotein M	Q8WWX9	SELM
invn_SeqId_2879_9	10707	0.0089653	0.0089051	0.314074		2879-9	a1-Antichymotrypsin	Alpha-1-antichymotrypsin	P01011	SERPINA3
invn_SeqId_19640_2	10707	-0.0090559	0.0089965	0.314149		19640-2	Parathyroid Hormone1-34	Parathyroid Hormone1-34	P01270	PTH
invn_SeqId_13488_3	10707	0.0083682	0.0083135	0.314157		13488-3	ARFP1	Arfaptin-1	P53367	ARFIP1
invn_SeqId_18886_28	10707	-0.0088625	0.008805	0.314183		18886-28	DSCL1	Down syndrome cell adhesion molecule-like protein 1	Q8TD84	DSCAML1
invn_SeqId_7980_72	10707	-0.0090555	0.009003	0.314521		7980-72	B3GN2	N-acetyllactosaminide beta-1,3-N-acetylglucosaminyltransferase 2	Q9NY97	B3GNT2
invn_SeqId_3356_50	10707	-0.0089965	0.0089445	0.314529		3356-50	Carbonic anhydrase VII	Carbonic anhydrase 7	P43166	CA7
invn_SeqId_8043_153	10707	0.0088438	0.0087955	0.314683		8043-153	COMP	Cartilage oligomeric matrix protein	P49747	COMP
invn_SeqId_12795_2	10707	0.0088621	0.0088203	0.315042		12795-2	ZN566	Zinc finger protein 566	Q969W8	ZNF566
invn_SeqId_15452_5	10707	-0.0084519	0.0084142	0.31517		15452-5	5'-Nucleotidase	5'-Nucleotidase	P21589	NT5E
invn_SeqId_12726_3	10707	0.0084796	0.0084425	0.315212		12726-3	RFXAP	Regulatory factor X-associated protein	O00287	RFXAP
invn_SeqId_4829_43	10707	0.0088082	0.0087708	0.315278		4829-43	STRATIFIN	14-3-3 protein sigma	P31947	SFN
invn_SeqId_7947_19	10707	-0.009067	0.0090331	0.315523		7947-19	AP4AT	AP-4 complex accessory subunit tepsin	Q96N21	ENTHD2
invn_SeqId_3867_49	10707	0.0084194	0.0083888	0.315573		3867-49	SE6L2	Seizure 6-like protein 2	Q6UXD5	SEZ6L2
invn_SeqId_11110_4	10707	0.0085904	0.0085623	0.315748		11110-4	TM119	Transmembrane protein 119	Q4V9L6	TMEM119
invn_SeqId_10001_7	10707	0.0082503	0.008224	0.315793		10001-7	c-Raf	RAF proto-oncogene serine/threonine-protein kinase	P04049	RAF1
invn_SeqId_4453_83	10707	-0.0088942	0.0088714	0.31609		4453-83	LRRT3	Leucine-rich repeat transmembrane neuronal protein 3	Q86VH5	LRRTM3
invn_SeqId_17408_2	10707	-0.0090337	0.0090217	0.316692		17408-2	PMM1	Phosphomannomutase 1	Q92871	PMM1
invn_SeqId_12662_82	10707	0.0085121	0.0085118	0.317318		12662-82	ECH1	Delta(3,5)-Delta(2,4)-dienoyl-CoA isomerase, mitochondrial	Q13011	ECH1
invn_SeqId_6382_17	10707	0.0088679	0.0088692	0.317402		6382-17	MANBA	Beta-mannosidase	O00462	MANBA
invn_SeqId_4148_49	10707	0.0090057	0.0090073	0.317416		4148-49	PAPP-A	Pappalysin-1	Q13219	PAPPA
invn_SeqId_6609_22	10707	0.0084022	0.0084067	0.31759		6609-22	CN37	2',3'-cyclic-nucleotide 3'-phosphodiesterase	P09543	CNP
invn_SeqId_19311_15	10707	-0.0089196	0.0089265	0.317709		19311-15	CRBS	Beta-crystallin S	P22914	CRYGS
invn_SeqId_5752_63	10707	-0.0088868	0.0088972	0.317901		5752-63	SUSD3	Sushi domain-containing protein 3	Q96L08	SUSD3
invn_SeqId_12697_30	10707	0.0082369	0.0082502	0.318114		12697-30	PI42A	Phosphatidylinositol 5-phosphate 4-kinase type-2 alpha	P48426	PIP4K2A
invn_SeqId_14337_1	10707	-0.0088397	0.0088545	0.318143		14337-1	TPPC3	Trafficking protein particle complex subunit 3	O43617	TRAPPC3
invn_SeqId_16825_20	10707	0.0083969	0.0084111	0.318149		16825-20	ATX3	Ataxin-3	P54252	ATXN3
invn_SeqId_5763_67	10707	-0.0060144	0.006026	0.318259		5763-67	HBD-4	Beta-defensin 104	Q8WTQ1	DEFB104A
invn_SeqId_13132_14	10707	-0.0088684	0.0088874	0.318373		13132-14	SEM5A	Semaphorin-5A	Q13591	SEMA5A
invn_SeqId_14246_50	10707	0.0082438	0.0082652	0.318588		14246-50	DOK2	Docking protein 2	O60496	DOK2
invn_SeqId_14093_10	10707	0.0088366	0.0088621	0.318728		14093-10	Flt3 ligand	Fms-related tyrosine kinase 3 ligand	P49771	FLT3LG
invn_SeqId_6027_31	10707	0.0081838	0.0082078	0.318747		6027-31	REL3	Relaxin-3	Q8WXF3	RLN3
invn_SeqId_5094_62	10707	0.0089224	0.008953	0.31899		5094-62	JAML1	Junctional adhesion molecule-like	Q86YT9	AMICA1
invn_SeqId_13676_46	10707	0.008602	0.0086409	0.319519		13676-46	Inhibin bB chain	Inhibin beta B chain	P09529	INHBB
invn_SeqId_9283_8	10707	0.0089385	0.0089795	0.319544		9283-8	CD44	CD44 antigen	P16070	CD44
invn_SeqId_16079_2	10707	0.0082189	0.0082606	0.319783		16079-2	TEC	Tyrosine-protein kinase Tec	P42680	TEC
invn_SeqId_9357_4	10707	0.0087699	0.0088174	0.319947		9357-4	CREG1	Protein CREG1	O75629	CREG1
invn_SeqId_5114_65	10707	0.0086788	0.0087294	0.320145		5114-65	Prolactin Receptor	Prolactin receptor	P16471	PRLR
invn_SeqId_18184_28	10707	0.0083397	0.0083891	0.32019		18184-28	GUAA	GMP synthase [glutamine-hydrolyzing]	P49915	GMPS
invn_SeqId_9312_8	10707	0.0087029	0.0087576	0.320368		9312-8	AZGP1	Zinc-alpha-2-glycoprotein	P25311	AZGP1
invn_SeqId_10722_13	10707	0.0083902	0.008443	0.320371		10722-13	KSYK	Tyrosine-protein kinase SYK	P43405	SYK
invn_SeqId_8887_21	10707	0.0084242	0.0084774	0.320379		8887-21	NUDC	Nuclear migration protein nudC	Q9Y266	NUDC
invn_SeqId_12593_33	10707	0.0081009	0.0081529	0.320433		12593-33	PDRG1	p53 and DNA damage-regulated protein 1	Q9NUG6	PDRG1
invn_SeqId_14254_27	10707	-0.0089449	0.0090025	0.320442		14254-27	PTN4	Tyrosine-protein phosphatase non-receptor type 4	P29074	PTPN4
invn_SeqId_14008_22	10707	0.0086071	0.008667	0.320694		14008-22	DCP1A	mRNA-decapping enzyme 1A	Q9NPI6	DCP1A
invn_SeqId_7110_2	10707	0.008116	0.0081736	0.320755		7110-2	DJB11	DnaJ homolog subfamily B member 11	Q9UBS4	DNAJB11
invn_SeqId_18261_34	10707	-0.0089295	0.0089932	0.320769		18261-34	NATD1	Protein NATD1	Q8N6N6	NATD1
invn_SeqId_9923_6	10707	0.0089546	0.0090236	0.321048		9923-6	SOS1	Son of sevenless homolog 1	Q07889	SOS1
invn_SeqId_11573_3	10707	-0.008582	0.0086489	0.32109		11573-3	SRSF6	Serine/arginine-rich splicing factor 6	Q13247	SRSF6
invn_SeqId_19262_219	10707	0.0080924	0.0081661	0.321725		19262-219	ACADV	Very long-chain specific acyl-CoA dehydrogenase, mitochondrial	P49748	ACADVL
invn_SeqId_4917_62	10707	0.0084791	0.0085595	0.3219		4917-62	Integrin aVb5	Integrin alpha-V: beta-5 complex	P18084|P06756	ITGAV|ITGB5
invn_SeqId_6377_54	10707	0.008537	0.0086181	0.321908		6377-54	LYZL2	Lysozyme-like protein 2	Q7Z4W2	LYZL2
invn_SeqId_8369_102	10707	0.0087519	0.0088553	0.323021		8369-102	DAG1	Dystroglycan	Q14118	DAG1
invn_SeqId_19142_39	10707	0.0088403	0.0089467	0.323123		19142-39	DNM3L	DNA (cytosine-5)-methyltransferase 3-like	Q9UJW3	DNMT3L
invn_SeqId_18871_24	10707	0.0087405	0.0088487	0.323284		18871-24	AIF1L	Allograft inflammatory factor 1-like	Q9BQI0	AIF1L
invn_SeqId_8405_108	10707	0.0085226	0.0086309	0.323443		8405-108	ADAM 10	Disintegrin and metalloproteinase domain-containing protein 10	O14672	ADAM10
invn_SeqId_11926_23	10707	0.0084458	0.0085557	0.323591		11926-23	P34	Alpha- and gamma-adaptin-binding protein p34	Q6PD74	AAGAB
invn_SeqId_9894_13	10707	0.0082334	0.0083536	0.324347		9894-13	MYO6	Unconventional myosin-VI	Q9UM54	MYO6
invn_SeqId_19584_33	10707	0.0085693	0.0086978	0.324536		19584-33	FGF9	Fibroblast growth factor 9	P31371	FGF9
invn_SeqId_2788_55	10707	-0.0086874	0.0088215	0.324747		2788-55	MMP-3	Stromelysin-1	P08254	MMP3
invn_SeqId_18241_18	10707	0.0086442	0.0087827	0.325024		18241-18	HEM6	Oxygen-dependent coproporphyrinogen-III oxidase, mitochondrial	P36551	CPOX
invn_SeqId_8068_43	10707	-0.0087308	0.0088727	0.325134		8068-43	K1161	Uncharacterized family 31 glucosidase KIAA1161	Q6NSJ0	KIAA1161
invn_SeqId_14623_26	10707	0.0081818	0.0083172	0.325275		14623-26	SUMO3	Small ubiquitin-related modifier 3	P55854	SUMO3
invn_SeqId_14205_6	10707	0.0076629	0.0077899	0.325285		14205-6	HEXI2	Protein HEXIM2	Q96MH2	HEXIM2
invn_SeqId_12499_108	10707	0.008166	0.0083027	0.325368		12499-108	SH3G2	Endophilin-A1	Q99962	SH3GL2
invn_SeqId_14249_68	10707	0.0087469	0.0088955	0.325485		14249-68	TRIM1	Probable E3 ubiquitin-protein ligase MID2	Q9UJV3	MID2
invn_SeqId_14633_26	10707	0.0087987	0.0089522	0.325706		14633-26	T185A	Transmembrane protein 185A	Q8NFB2	TMEM185A
invn_SeqId_11217_16	10707	0.0082515	0.0083968	0.325779		11217-16	CTBP1	C-terminal-binding protein 1	Q13363	CTBP1
invn_SeqId_6626_81	10707	0.0085252	0.0086895	0.326568		6626-81	CHSTC	Carbohydrate sulfotransferase 12	Q9NRB3	CHST12
invn_SeqId_3202_28	10707	0.0083579	0.0085252	0.326925		3202-28	KREM2	Kremen protein 2	Q8NCW0	KREMEN2
invn_SeqId_5882_34	10707	0.0083915	0.0085612	0.327022		5882-34	EF-1-beta	Elongation factor 1-beta	P24534	EEF1B2
invn_SeqId_4389_2	10707	0.0082109	0.0083868	0.327588		4389-2	DHH	Desert hedgehog protein N-product	O43323	DHH
invn_SeqId_2960_66	10707	-0.0086476	0.0088336	0.32763		2960-66	Properdin	Properdin	P27918	CFP
invn_SeqId_12681_63	10707	0.0083045	0.0084834	0.327648		12681-63	UBP21	Ubiquitin carboxyl-terminal hydrolase 21	Q9UK80	USP21
invn_SeqId_16785_45	10707	0.0086978	0.0088861	0.327695		16785-45	HD-5	Defensin-5	Q01523	DEFA5
invn_SeqId_4271_75	10707	0.0085811	0.0087683	0.327774		4271-75	PFD5	Prefoldin subunit 5	Q99471	PFDN5
invn_SeqId_12718_43	10707	0.0079696	0.008144	0.327807		12718-43	PIN4	Peptidyl-prolyl cis-trans isomerase NIMA-interacting 4	Q9Y237	PIN4
invn_SeqId_10618_190	10707	0.0083876	0.0085725	0.327883		10618-190	megalin	Low-density lipoprotein receptor-related protein 2	P98164	LRP2
invn_SeqId_3132_1	10707	0.008089	0.0082733	0.328234		3132-1	VEGF-C	Vascular endothelial growth factor C	P49767	VEGFC
invn_SeqId_9772_153	10707	0.0085216	0.0087162	0.328256		9772-153	NLGN2	Neuroligin-2	Q8NFZ4	NLGN2
invn_SeqId_10902_53	10707	0.0087716	0.0089776	0.328562		10902-53	APRV1	Retroviral-like aspartic protease 1	Q53RT3	ASPRV1
invn_SeqId_6290_3	10707	0.0083174	0.0085135	0.328612		6290-3	UTS2B	Urotensin-2B	Q765I0	UTS2B
invn_SeqId_3494_71	10707	-0.0087144	0.0089204	0.328634		3494-71	FGF-17	Fibroblast growth factor 17	O60258	FGF17
invn_SeqId_3305_6	10707	0.0086458	0.0088558	0.328943		3305-6	DLL4	Delta-like protein 4	Q9NR61	DLL4
invn_SeqId_8307_47	10707	0.0081186	0.0083237	0.3294		8307-47	CK068	UPF0696 protein C11orf68	Q9H3H3	C11orf68
invn_SeqId_11391_69	10707	0.0083441	0.0085573	0.32954		11391-69	MVK	Mevalonate kinase	Q03426	MVK
invn_SeqId_6994_19	10707	0.0087844	0.0090098	0.329592		6994-19	CC018	Uncharacterized protein C3orf18	Q9UK00	C3orf18
invn_SeqId_6463_59	10707	0.0087838	0.0090153	0.329916		6463-59	OX26	Orexigenic neuropeptide QRFP	P83859	QRFP
invn_SeqId_10710_23	10707	-0.0086878	0.0089182	0.329996		10710-23	ZPBP2	Zona pellucida-binding protein 2	Q6X784	ZPBP2
invn_SeqId_19150_20	10707	0.0080968	0.0083137	0.33012		19150-20	KPRB	Phosphoribosyl pyrophosphate synthase-associated protein 2	O60256	PRPSAP2
invn_SeqId_3821_28	10707	0.0083988	0.0086258	0.330239		3821-28	MAPK5	MAP kinase-activated protein kinase 5	Q8IW41	MAPKAPK5
invn_SeqId_9044_1	10707	0.0087148	0.0089663	0.331098		9044-1	CNTP5	Contactin-associated protein-like 5	Q8WYK1	CNTNAP5
invn_SeqId_18189_12	10707	0.0080845	0.0083232	0.331415		18189-12	VPS25	Vacuolar protein-sorting-associated protein 25	Q9BRG1	VPS25
invn_SeqId_9107_59	10707	0.0087075	0.0089683	0.331611		9107-59	ARM10	Armadillo repeat-containing protein 10	Q8N2F6	ARMC10
invn_SeqId_4355_13	10707	0.0081647	0.0084145	0.331908		4355-13	DAPK2	Death-associated protein kinase 2	Q9UIK4	DAPK2
invn_SeqId_4707_50	10707	0.0084033	0.0086631	0.332062		4707-50	14-3-3	14-3-3 protein family	Q04917	YWHAB|YWHAE|YWHAG|YWHAH|YWHAQ|YWHAZ|SFN
invn_SeqId_12939_1	10707	0.0086536	0.0089342	0.332775		12939-1	RPAC1	DNA-directed RNA polymerases I and III subunit RPAC1	O15160	POLR1C
invn_SeqId_17154_2	10707	0.0085714	0.0088575	0.333216		17154-2	TEBP	Prostaglandin E synthase 3	Q15185	PTGES3
invn_SeqId_11556_19	10707	-0.0082583	0.0085374	0.333413		11556-19	ARFG1	ADP-ribosylation factor GTPase-activating protein 1	Q8N6T3	ARFGAP1
invn_SeqId_19437_61	10707	-0.0084621	0.0087508	0.333558		19437-61	L-VEGF165	Isoform L-VEGF165	P15692	VEGFA
invn_SeqId_5229_90	10707	0.008359	0.0086601	0.334447		5229-90	IMDH1	Inosine-5'-monophosphate dehydrogenase 1	P20839	IMPDH1
invn_SeqId_7163_26	10707	0.0084049	0.0087088	0.334518		7163-26	lacritin	Extracellular glycoprotein lacritin	Q9GZZ8	LACRT
invn_SeqId_5590_11	10707	0.008452	0.0087634	0.334835		5590-11	ZPLD1	Zona pellucida-like domain-containing protein 1	Q8TCW7	ZPLD1
invn_SeqId_18183_3	10707	0.0081936	0.0084959	0.334856		18183-3	ARH	Low density lipoprotein receptor adapter protein 1	Q5SW96	LDLRAP1
invn_SeqId_19289_29	10707	-0.0086158	0.0089367	0.335019		19289-29	DCUP	Uroporphyrinogen decarboxylase	P06132	UROD
invn_SeqId_15370_5	10707	0.0082233	0.0085305	0.335073		15370-5	BOLA1	BolA-like protein 1	Q9Y3E2	BOLA1
invn_SeqId_17854_33	10707	0.008288	0.0085998	0.3352		17854-33	NAA10	N-alpha-acetyltransferase 10	P41227	NAA10
invn_SeqId_17746_77	10707	0.0078536	0.0081524	0.335389		17746-77	FIS1	Mitochondrial fission 1 protein	Q9Y3D6	FIS1
invn_SeqId_11263_57	10707	-0.0084719	0.0088059	0.336037	1	11263-57	CASQ1	Calsequestrin-1	P31415	CASQ1
invn_SeqId_13093_6	10707	0.0084009	0.0087358	0.336244		13093-6	SECTM1	Secreted and transmembrane protein 1	Q8WVN6	SECTM1
invn_SeqId_13056_18	10707	0.0085934	0.008944	0.336671		13056-18	S6A16	Orphan sodium- and chloride-dependent neurotransmitter transporter NTT5	Q9GZN6	SLC6A16
invn_SeqId_5032_64	10707	-0.0085544	0.0089126	0.337174		5032-64	SSRP1	FACT complex subunit SSRP1	Q08945	SSRP1
invn_SeqId_9365_91	10707	0.0086132	0.0089766	0.337319		9365-91	EYS	Protein eyes shut homolog	Q5T1H1	EYS
invn_SeqId_11242_33	10707	-0.008444	0.0088032	0.337482		11242-33	TGM1	Protein-glutamine gamma-glutamyltransferase K	P22735	TGM1
invn_SeqId_17320_19	10707	0.0079861	0.0083297	0.337708		17320-19	ADPPT	L-aminoadipate-semialdehyde dehydrogenase-phosphopantetheinyl transferase	Q9NRN7	AASDHPPT
invn_SeqId_12777_11	10707	0.0082637	0.0086203	0.337766		12777-11	SF01	Splicing factor 1	Q15637	SF1
invn_SeqId_12591_27	10707	0.0079474	0.0082908	0.337792		12591-27	Oligophrenin-1	Oligophrenin-1	O60890	OPHN1
invn_SeqId_19274_80	10707	0.0079115	0.0082562	0.337958		19274-80	Alpha-1-syntrophin	Alpha-1-syntrophin	Q13424	SNTA1
invn_SeqId_14037_18	10707	0.0079934	0.0083456	0.338186		14037-18	RANB3	Ran-binding protein 3	Q9H6Z4	RANBP3
invn_SeqId_3708_62	10707	0.0078508	0.0082062	0.338746		3708-62	a2-Macroglobulin	Alpha-2-macroglobulin	P01023	A2M
invn_SeqId_4455_89	10707	0.0084529	0.0088405	0.339014		4455-89	MFGM	Lactadherin	Q08431	MFGE8
invn_SeqId_3065_65	10707	0.0082864	0.0086693	0.339177		3065-65	FGF-5	Fibroblast growth factor 5	P12034	FGF5
invn_SeqId_13530_5	10707	0.0084966	0.0088896	0.339202		13530-5	UR2R	Urotensin-2 receptor	Q9UKP6	UTS2R
invn_SeqId_3855_56	10707	0.0083021	0.0086891	0.339363		3855-56	Peroxiredoxin-1	Peroxiredoxin-1	Q06830	PRDX1
invn_SeqId_8975_26	10707	0.0076154	0.0079704	0.339366		8975-26	RCD1	Cell differentiation protein RCD1 homolog	Q92600	RQCD1
invn_SeqId_12748_6	10707	0.0081905	0.0085728	0.339391		12748-6	BRDT	Bromodomain testis-specific protein	Q58F21	BRDT
invn_SeqId_8756_41	10707	-0.0085734	0.0089779	0.339626		8756-41	KCE1L	Potassium voltage-gated channel subfamily E regulatory beta subunit 5	Q9UJ90	KCNE5
invn_SeqId_10438_19	10707	-0.0084966	0.0089047	0.340019		10438-19	CSF2R	Granulocyte-macrophage colony-stimulating factor receptor subunit alpha	P15509	CSF2RA
invn_SeqId_6453_70	10707	0.0082151	0.0086099	0.340027		6453-70	LIRB4	Leukocyte immunoglobulin-like receptor subfamily B member 4	Q8NHJ6	LILRB4
invn_SeqId_17495_141	10707	-0.0084354	0.0088461	0.340322		17495-141	SIR3	NAD-dependent protein deacetylase sirtuin-3, mitochondrial	Q9NTG7	SIRT3
invn_SeqId_6570_1	10707	-0.0081065	0.0085059	0.340587		6570-1	CODA1	Collagen alpha-1(XIII) chain	Q5TAT6	COL13A1
invn_SeqId_10714_7	10707	-0.008596	0.0090234	0.340797		10714-7	ACE	Angiotensin-converting enzyme	P12821	ACE
invn_SeqId_15574_37	10707	0.0084479	0.0088729	0.341068		15574-37	Cyclin A	Cyclin-A2	P20248	CCNA2
invn_SeqId_17367_5	10707	0.0082768	0.008694	0.341115		17367-5	Stathmin	Stathmin	P16949	STMN1
invn_SeqId_8759_29	10707	0.0083026	0.0087222	0.341173		8759-29	a1,4-Galactosyltransferase	Lactosylceramide 4-alpha-galactosyltransferase	Q9NPC4	A4GALT
invn_SeqId_9522_3	10707	0.0081407	0.0085521	0.341174		9522-3	AIF	Apoptosis-inducing factor 1, mitochondrial	O95831	AIFM1
invn_SeqId_4913_78	10707	-0.0079624	0.0083669	0.341291		4913-78	HCC-4	C-C motif chemokine 16	O15467	CCL16
invn_SeqId_4964_67	10707	0.0084307	0.0088594	0.341315		4964-67	ARTS1	Endoplasmic reticulum aminopeptidase 1	Q9NZ08	ERAP1
invn_SeqId_6895_1	10707	0.0084138	0.0088448	0.34149	1	6895-1	TR	Transferrin receptor protein 1	P02786	TFRC
invn_SeqId_3521_16	10707	0.0084633	0.0088998	0.341647		3521-16	TSH	Thyroid Stimulating Hormone	P01222|P01215	CGA|TSHB
invn_SeqId_3381_24	10707	0.0080796	0.0085039	0.342084		3381-24	LYNB	Tyrosine-protein kinase Lyn, isoform B	P07948	LYN
invn_SeqId_7851_30	10707	0.0083968	0.0088396	0.342181		7851-30	ANR46	Ankyrin repeat domain-containing protein 46	Q86W74	ANKRD46
invn_SeqId_10708_3	10707	-0.008468	0.0089228	0.342625		10708-3	GON2	Progonadoliberin-2	O43555	GNRH2
invn_SeqId_18841_1	10707	0.0082126	0.0086551	0.34271		18841-1	SPB13	Serpin B13	Q9UIV8	SERPINB13
invn_SeqId_3358_51	10707	-0.008401	0.0088581	0.342948		3358-51	CDK5/p35	Cyclin-dependent kinase 5:Cyclin-dependent kinase 5 activator 1 complex	Q00535|Q15078	CDK5|CDK5R1
invn_SeqId_8950_4	10707	0.0080515	0.0084912	0.343037		8950-4	CLCA2	Calcium-activated chloride channel regulator 2	Q9UQC9	CLCA2
invn_SeqId_6257_56	10707	0.0076636	0.0080839	0.343148		6257-56	CGRE1	Cell growth regulator with EF hand domain protein 1	Q99674	CGREF1
invn_SeqId_12398_15	10707	-0.0082838	0.0087392	0.343205		12398-15	PAX4	Paired box protein Pax-4	O43316	PAX4
invn_SeqId_16610_13	10707	0.008149	0.008598	0.343263		16610-13	LRP10	Low-density lipoprotein receptor-related protein 10	Q7Z4F1	LRP10
invn_SeqId_12395_86	10707	0.0077783	0.0082075	0.343302		12395-86	SYDM	Aspartate--tRNA ligase, mitochondrial	Q6PI48	DARS2
invn_SeqId_10758_2	10707	0.0079158	0.0083546	0.343413		10758-2	KERA	Keratocan	O60938	KERA
invn_SeqId_6450_8	10707	0.0084657	0.0089357	0.343452		6450-8	FABP6	Gastrotropin	P51161	FABP6
invn_SeqId_12522_6	10707	0.0082354	0.008694	0.343534		12522-6	RD23B	UV excision repair protein RAD23 homolog B	P54727	RAD23B
invn_SeqId_8840_61	10707	-0.0085468	0.0090242	0.343612		8840-61	C1s	Complement C1s subcomponent	P09871	C1S
invn_SeqId_4217_49	10707	0.0075284	0.007949	0.343616		4217-49	ERAB	3-hydroxyacyl-CoA dehydrogenase type-2	Q99714	HSD17B10
invn_SeqId_7886_26	10707	0.0081645	0.0086298	0.344128		7886-26	SPTC1	Serine palmitoyltransferase 1	O15269	SPTLC1
invn_SeqId_9561_21	10707	-0.0084966	0.0089872	0.344469		9561-21	CSPG2	Versican core protein	P13611	VCAN
invn_SeqId_9940_35	10707	0.0078409	0.0083015	0.344924		9940-35	DUS28	Dual specificity phosphatase 28	Q4G0W2	DUSP28
invn_SeqId_11608_5	10707	0.0081407	0.0086325	0.345687		11608-5	MLP3B	Microtubule-associated proteins 1A/1B light chain 3B	Q9GZQ8	MAP1LC3B
invn_SeqId_3351_1	10707	0.0076425	0.0081063	0.345817		3351-1	CAMK2B	Calcium/calmodulin-dependent protein kinase type II subunit beta	Q13554	CAMK2B
invn_SeqId_12574_36	10707	-0.0084442	0.0089586	0.345917		12574-36	Endothelin 2	Endothelin-2	P20800	EDN2
invn_SeqId_9030_56	10707	0.007773	0.0082471	0.345954		9030-56	CQ089	Uncharacterized protein C17orf89	A1L188	C17orf89
invn_SeqId_17362_5	10707	-0.0084197	0.0089333	0.345957		17362-5	VHL	Von Hippel-Lindau disease tumor suppressor	P40337	VHL
invn_SeqId_13930_3	10707	0.0077419	0.0082156	0.346035		13930-3	ABC3G	DNA dC->dU-editing enzyme APOBEC-3G	Q9HC16	APOBEC3G
invn_SeqId_9444_70	10707	-0.0084383	0.008963	0.34649		9444-70	DGCR6	Protein DGCR6	Q14129	DGCR6
invn_SeqId_9993_11	10707	0.0080013	0.0085029	0.346719		9993-11	ZN264	Zinc finger protein 264	O43296	ZNF264
invn_SeqId_6291_55	10707	0.0081534	0.0086868	0.347956		6291-55	Alcadein-beta	Calsyntenin-3	Q9BQT9	CLSTN3
invn_SeqId_18928_10	10707	0.0084401	0.0090012	0.348439		18928-10	S100Z	Protein S100-Z	Q8WXG8	S100Z
invn_SeqId_6506_54	10707	0.0083572	0.0089137	0.348487		6506-54	TMEDA	Transmembrane emp24 domain-containing protein 10	P49755	TMED10
invn_SeqId_19367_34	10707	0.007602	0.0081104	0.348619		19367-34	D3D2	Enoyl-CoA delta isomerase 1, mitochondrial	P42126	DCI
invn_SeqId_4474_19	10707	0.0079703	0.0085053	0.34873		4474-19	Ubiquitin	Ubiquitin	P62979	RPS27A
invn_SeqId_6304_8	10707	-0.0083234	0.0088862	0.348953		6304-8	C1QT1	Complement C1q tumor necrosis factor-related protein 1	Q9BXJ1	C1QTNF1
invn_SeqId_8269_327	10707	0.0081884	0.0087422	0.348957		8269-327	ARSK	Arylsulfatase K	Q6UWY0	ARSK
invn_SeqId_5392_73	10707	0.0079402	0.0084777	0.348985		5392-73	Fas, soluble	Tumor necrosis factor receptor superfamily member 6	P25445	FAS
invn_SeqId_16583_8	10707	0.0077148	0.0082431	0.349343		16583-8	AP4A	Bis(5'-nucleosyl)-tetraphosphatase [asymmetrical]	P50583	NUDT2
invn_SeqId_11592_1	10707	0.0078195	0.008357	0.349457		11592-1	ELAV1	ELAV-like protein 1	Q15717	ELAVL1
invn_SeqId_12415_122	10707	0.0082585	0.008829	0.349613		12415-122	EDF1	Endothelial differentiation-related factor 1	O60869	EDF1
invn_SeqId_4322_28	10707	-0.008316	0.0088908	0.34963		4322-28	AMNLS	Protein amnionless	Q9BXJ7	AMN
invn_SeqId_17467_1	10707	-0.0076337	0.0081646	0.349818		17467-1	DHRS9	Dehydrogenase/reductase SDR family member 9	Q9BPW9	DHRS9
invn_SeqId_10361_25	10707	-0.0079462	0.0085036	0.350092		10361-25	OAS1	2'-5'-oligoadenylate synthase 1	P00973	OAS1
invn_SeqId_17835_28	10707	-0.0083913	0.0089976	0.351041		17835-28	ANX13	Annexin A13	P27216	ANXA13
invn_SeqId_3522_57	10707	0.0078285	0.0083989	0.351314		3522-57	Vasoactive Intestinal Peptide	Vasoactive Intestinal Peptide	P01282	VIP
invn_SeqId_9050_170	10707	-0.0082209	0.0088302	0.351874		9050-170	CA063	Arginine/serine-rich protein 1	Q9BUV0	RSRP1
invn_SeqId_18188_12	10707	0.0078069	0.0083857	0.351885		18188-12	GATM	Glycine amidinotransferase, mitochondrial	P50440	GATM
invn_SeqId_10753_31	10707	0.0083825	0.0090084	0.352122		10753-31	ADAM7	Disintegrin and metalloproteinase domain-containing protein 7	Q9H2U9	ADAM7
invn_SeqId_5724_58	10707	-0.0081185	0.0087258	0.352187		5724-58	SBSN	Suprabasin	Q6UWP8	SBSN
invn_SeqId_9379_248	10707	0.0083572	0.0089834	0.352236		9379-248	CX069	Small integral membrane protein 10	Q96HG1	SMIM10
invn_SeqId_8484_24	10707	-0.0066647	0.0071662	0.352388	1	8484-24	Leptin	Leptin	P41159	LEP
invn_SeqId_8018_43	10707	0.0081278	0.0087412	0.352481		8018-43	VSIG2	V-set and immunoglobulin domain-containing protein 2	Q96IQ7	VSIG2
invn_SeqId_16890_37	10707	0.0076545	0.0082373	0.352777		16890-37	ATL1	ADAMTS-like protein 1	Q8N6G6	ADAMTSL1
invn_SeqId_7020_13	10707	0.0083915	0.0090309	0.352809		7020-13	CHST5	Carbohydrate sulfotransferase 5	Q9GZS9	CHST5
invn_SeqId_7106_37	10707	0.0079071	0.0085129	0.352998		7106-37	PLACL	Oocyte-secreted protein 2	Q86WS3	OOSP2
invn_SeqId_11538_216	10707	0.0076022	0.0081848	0.353003		11538-216	DCMC	Malonyl-CoA decarboxylase, mitochondrial	O95822	MLYCD
invn_SeqId_19119_10	10707	-0.0083625	0.009012	0.353467		19119-10	DDIT3	DNA damage-inducible transcript 3 protein	P35638	DDIT3
invn_SeqId_13946_8	10707	0.0083362	0.0089842	0.353492		13946-8	DDX23	Probable ATP-dependent RNA helicase DDX23	Q9BUQ8	DDX23
invn_SeqId_18255_6	10707	-0.0079315	0.0085554	0.353906		18255-6	NB5R1	NADH-cytochrome b5 reductase 1	Q9UHQ9	CYB5R1
invn_SeqId_13098_93	10707	0.0077717	0.0083946	0.354573		13098-93	VEGF-D	Vascular endothelial growth factor D	O43915	FIGF
invn_SeqId_10703_203	10707	-0.0081656	0.0088214	0.354648		10703-203	SDS3	Sin3 histone deacetylase corepressor complex component SDS3	Q9H7L9	SUDS3
invn_SeqId_4769_10	10707	-0.0079128	0.0085494	0.354704		4769-10	Olfactomedin-4	Olfactomedin-4	Q6UX06	OLFM4
invn_SeqId_5260_80	10707	0.0077656	0.0083917	0.354782		5260-80	TYK2	Non-receptor tyrosine-protein kinase TYK2	P29597	TYK2
invn_SeqId_3079_62	10707	-0.0082021	0.008873	0.355306		3079-62	TIG2	Retinoic acid receptor responder protein 2	Q99969	RARRES2
invn_SeqId_11438_6	10707	0.0074534	0.008064	0.355361		11438-6	DNJB2	DnaJ homolog subfamily B member 2	P25686	DNAJB2
invn_SeqId_6119_14	10707	0.0076514	0.0082835	0.355665		6119-14	MAMC2	MAM domain-containing protein 2	Q7Z304	MAMDC2
invn_SeqId_4991_12	10707	-0.0081972	0.0088786	0.3559		4991-12	GPC5	Glypican-5	P78333	GPC5
invn_SeqId_3405_6	10707	0.0078482	0.0085027	0.356018		3405-6	UFC1	Ubiquitin-fold modifier-conjugating enzyme 1	Q9Y3C8	UFC1
invn_SeqId_8235_48	10707	0.008217	0.0089125	0.356569		8235-48	SCG1	Secretogranin-1	P05060	CHGB
invn_SeqId_12876_39	10707	-0.0081403	0.0088459	0.357472		12876-39	SPEF1	Sperm flagellar protein 1	Q9Y4P9	SPEF1
invn_SeqId_5006_71	10707	-0.0080266	0.0087241	0.357571		5006-71	MK13	Mitogen-activated protein kinase 13	O15264	MAPK13
invn_SeqId_16773_29	10707	0.0080927	0.0087994	0.357756		16773-29	SCUB3	Signal peptide, CUB and EGF-like domain-containing protein 3	Q8IX30	SCUBE3
invn_SeqId_19338_3	10707	0.0079035	0.0086009	0.358159		19338-3	LZIC	Protein LZIC	Q8WZA0	LZIC
invn_SeqId_7916_10	10707	-0.0083026	0.0090359	0.358195		7916-10	S100A7	Protein S100-A7	P31151	S100A7
invn_SeqId_8681_93	10707	-0.0082358	0.0089723	0.358681		8681-93	PGRC2	Membrane-associated progesterone receptor component 2	O15173	PGRMC2
invn_SeqId_8931_124	10707	-0.0081973	0.0089346	0.358914		8931-124	G0S2	G0/G1 switch protein 2	P27469	G0S2
invn_SeqId_4969_2	10707	-0.0079869	0.0087089	0.359117		4969-2	Carbonic anhydrase I	Carbonic anhydrase 1	P00915	CA1
invn_SeqId_12513_8	10707	0.0080264	0.0087523	0.359134		12513-8	GLTP	Glycolipid transfer protein	Q9NZD2	GLTP
invn_SeqId_13587_10	10707	-0.0081371	0.0088829	0.359663		13587-10	RGAP1	Rac GTPase-activating protein 1	Q9H0H5	RACGAP1
invn_SeqId_10435_2	10707	-0.0078525	0.0085734	0.359734		10435-2	ASPG	N(4)-(beta-N-acetylglucosaminyl)-L-asparaginase	P20933	AGA
invn_SeqId_9123_18	10707	0.0082018	0.0089582	0.359918		9123-18	DOS	Protein Dos	Q8N350	DOS
invn_SeqId_4718_5	10707	-0.0081964	0.0089541	0.360013		4718-5	PPIB	Peptidyl-prolyl cis-trans isomerase B	P23284	PPIB
invn_SeqId_12635_9	10707	0.0075974	0.0083009	0.360082		12635-9	TRDMT	tRNA (cytosine(38)-C(5))-methyltransferase	O14717	TRDMT1
invn_SeqId_9327_3	10707	0.0082294	0.0089921	0.360118		9327-3	LYPD1	Ly6/PLAUR domain-containing protein 1	Q8N2G4	LYPD1
invn_SeqId_5751_14	10707	-0.0081804	0.0089433	0.360375		5751-14	HCCR-1	LETM1 domain-containing protein 1	Q6P1Q0	LETMD1
invn_SeqId_7628_40	10707	-0.0082185	0.0089891	0.360594		7628-40	CREL1	Cysteine-rich with EGF-like domain protein 1	Q96HD1	CRELD1
invn_SeqId_10699_52	10707	0.0079373	0.0086858	0.36083		10699-52	LRP1	Prolow-density lipoprotein receptor-related protein 1	Q07954	LRP1
invn_SeqId_12486_8	10707	0.0076407	0.0083614	0.360838		12486-8	GLRX2	Glutaredoxin-2, mitochondrial	Q9NS18	GLRX2
invn_SeqId_7233_73	10707	0.0076868	0.0084124	0.360867		7233-73	P2RX6	P2X purinoceptor 6	O15547	P2RX6
invn_SeqId_5355_69	10707	0.0079139	0.0086652	0.361106		5355-69	LIGHT	Tumor necrosis factor ligand superfamily member 14	O43557	TNFSF14
invn_SeqId_2737_22	10707	0.0081955	0.0089776	0.361323		2737-22	NovH	Protein NOV homolog	P48745	NOV
invn_SeqId_9954_2	10707	0.0082072	0.0089912	0.361364		9954-2	NPPL3	Nuclear pore complex-interacting protein family member B3	Q92617	NPIPB3
invn_SeqId_7861_9	10707	0.0077425	0.0084833	0.361433		7861-9	ROR2	Tyrosine-protein kinase transmembrane receptor ROR2	Q01974	ROR2
invn_SeqId_15637_38	10707	-0.0079871	0.0087613	0.361983		15637-38	SORC3	VPS10 domain-containing receptor SorCS3	Q9UPU3	SORCS3
invn_SeqId_15626_223	10707	0.0081174	0.0089205	0.362856	1	15626-223	Perlecan	Basement membrane-specific heparan sulfate proteoglycan core protein	P98160	HSPG2
invn_SeqId_17808_37	10707	0.0075966	0.0083511	0.363025		17808-37	NIT2	Omega-amidase NIT2	Q9NQR4	NIT2
invn_SeqId_12478_15	10707	-0.0074175	0.0081555	0.3631		12478-15	RL30	60S ribosomal protein L30	P62888	RPL30
invn_SeqId_3420_21	10707	0.0075462	0.0082979	0.363152		3420-21	Carbonic anhydrase XIII	Carbonic anhydrase 13	Q8N1Q1	CA13
invn_SeqId_11144_10	10707	0.0081728	0.0089878	0.3632		11144-10	DB116	Beta-defensin 116	Q30KQ4	DEFB116
invn_SeqId_10346_5	10707	0.0074537	0.0081988	0.363304		10346-5	STAT3	Signal transducer and activator of transcription 3	P40763	STAT3
invn_SeqId_13485_20	10707	0.0079416	0.0087445	0.3638		13485-20	TM87B	Transmembrane protein 87B	Q96K49	TMEM87B
invn_SeqId_10606_34	10707	0.0073461	0.0080892	0.363828		10606-34	TOIP1	Torsin-1A-interacting protein 1	Q5JTV8	TOR1AIP1
invn_SeqId_2813_11	10707	-0.0078137	0.008606	0.36393	1	2813-11	ART	Agouti-related protein	O00253	AGRP
invn_SeqId_11544_39	10707	0.007646	0.0084254	0.364165		11544-39	PHF3	PHD finger protein 3	Q92576	PHF3
invn_SeqId_7071_23	10707	0.0079921	0.0088136	0.364535		7071-23	MA1B1	Endoplasmic reticulum mannosyl-oligosaccharide 1,2-alpha-mannosidase	Q9UKM7	MAN1B1
invn_SeqId_3806_55	10707	0.0079983	0.008822	0.364618		3806-55	EphA5	Ephrin type-A receptor 5	P54756	EPHA5
invn_SeqId_3487_32	10707	0.0079966	0.0088205	0.364641		3487-32	BLC	C-X-C motif chemokine 13	O43927	CXCL13
invn_SeqId_12704_26	10707	0.0076222	0.0084143	0.36503		12704-26	SH2D3	SH2 domain-containing protein 3C	Q8N5H7	SH2D3C
invn_SeqId_15323_112	10707	0.0074131	0.0081914	0.365491		15323-112	AGO3	Protein argonaute-3	Q9H9G7	AGO3
invn_SeqId_10781_19	10707	0.0072485	0.0080143	0.365779		10781-19	CLC4G	C-type lectin domain family 4 member G	Q6UXB4	CLEC4G
invn_SeqId_3593_72	10707	0.0076303	0.0084376	0.365849		3593-72	Caspase-3	Caspase-3	P42574	CASP3
invn_SeqId_6398_12	10707	0.0074674	0.0082601	0.365999		6398-12	LONM	Lon protease homolog, mitochondrial	P36776	LONP1
invn_SeqId_13013_41	10707	0.007968	0.0088172	0.366178		13013-41	PRKN2	E3 ubiquitin-protein ligase parkin	O60260	PARK2
invn_SeqId_6342_10	10707	0.0080141	0.0088694	0.366247		6342-10	Nephronectin	Nephronectin	Q6UXI9	NPNT
invn_SeqId_12698_72	10707	0.0075101	0.0083147	0.366423		12698-72	IMA4	Importin subunit alpha-3	O00629	KPNA4
invn_SeqId_5870_23	10707	0.0074904	0.0082955	0.366577		5870-23	BAD	Bcl2-associated agonist of cell death	Q92934	BAD
invn_SeqId_17456_53	10707	0.0079189	0.008772	0.366682		17456-53	GOLM1	Golgi membrane protein 1	Q8NBJ4	GOLM1
invn_SeqId_11645_9	10707	-0.0078657	0.0087148	0.366772		11645-9	P4HA1	Prolyl 4-hydroxylase subunit alpha-1	P13674	P4HA1
invn_SeqId_5249_31	10707	0.0077562	0.0085994	0.367104		5249-31	DRAK2	Serine/threonine-protein kinase 17B	O94768	STK17B
invn_SeqId_9934_29	10707	0.0076954	0.0085372	0.367397		9934-29	PIPNA	Phosphatidylinositol transfer protein alpha isoform	Q00169	PITPNA
invn_SeqId_12022_12	10707	0.0075886	0.0084245	0.367731		12022-12	SMAD4	Mothers against decapentaplegic homolog 4	Q13485	SMAD4
invn_SeqId_18398_1	10707	-0.007554	0.0083878	0.36783		18398-1	AK1D1	3-oxo-5-beta-steroid 4-dehydrogenase	P51857	AKR1D1
invn_SeqId_4801_13	10707	0.0080128	0.0089107	0.368548		4801-13	PERL	Lactoperoxidase	P22079	LPO
invn_SeqId_2615_60	10707	0.0074952	0.0083387	0.368759		2615-60	Ephrin-A5	Ephrin-A5	P52803	EFNA5
invn_SeqId_19615_213	10707	0.0076069	0.008469	0.369094		19615-213	5NT3	Cytosolic 5'-nucleotidase 3A	Q9H0P0	NT5C3A
invn_SeqId_9790_28	10707	0.0076249	0.0085062	0.370065		9790-28	BR serine/threonine kinase 2	Serine/threonine-protein kinase BRSK2	Q8IWQ3	BRSK2
invn_SeqId_3887_90	10707	0.0075619	0.0084397	0.370276		3887-90	IMB1	Importin subunit beta-1	Q14974	KPNB1
invn_SeqId_3067_67	10707	0.0073996	0.0082588	0.37029		3067-67	GDF-9	Growth/differentiation factor 9	O60383	GDF9
invn_SeqId_12562_1	10707	0.0071793	0.0080161	0.370483		12562-1	PKN1	Serine/threonine-protein kinase N1	Q16512	PKN1
invn_SeqId_19488_1	10707	0.0076166	0.0085049	0.370512		19488-1	PDCD6	Programmed cell death protein 6	O75340	PDCD6
invn_SeqId_13954_9	10707	0.0073522	0.008213	0.370707		13954-9	GNA1	Glucosamine 6-phosphate N-acetyltransferase	Q96EK6	GNPNAT1
invn_SeqId_12968_2	10707	0.0079797	0.0089253	0.371316		12968-2	CSRP2	Cysteine and glycine-rich protein 2	Q16527	CSRP2
invn_SeqId_19365_11	10707	0.0073119	0.0081808	0.371455		19365-11	BCAT2	Branched-chain-amino-acid aminotransferase, mitochondrial	O15382	BCAT2
invn_SeqId_14618_26	10707	0.0073921	0.0082742	0.371672		14618-26	ECOP	Vesicular, overexpressed in cancer, prosurvival protein 1	Q96AW1	VOPP1
invn_SeqId_5359_65	10707	0.0080157	0.008973	0.37171		5359-65	PIM1	Serine/threonine-protein kinase pim-1	P11309	PIM1
invn_SeqId_19280_29	10707	0.0074736	0.0083668	0.371746		19280-29	UB2D3	Ubiquitin-conjugating enzyme E2 D3	P61077	UBE2D3
invn_SeqId_9173_21	10707	-0.0079518	0.0089061	0.371957		9173-21	PGM1	Phosphoglucomutase-1	P36871	PGM1
invn_SeqId_10535_25	10707	-0.0080365	0.0090092	0.372395		10535-25	CX6A2	Cytochrome c oxidase subunit 6A2, mitochondrial	Q02221	COX6A2
invn_SeqId_6368_9	10707	0.0073595	0.0082507	0.372423		6368-9	CST1L	Cystatin-like 1	Q9H114	CSTL1
invn_SeqId_2635_61	10707	0.0080098	0.0089828	0.372582		2635-61	Layilin	Layilin	Q6UX15	LAYN
invn_SeqId_9506_10	10707	0.0077685	0.0087224	0.373142		9506-10	Apo L1	Apolipoprotein L1	O14791	APOL1
invn_SeqId_17393_13	10707	0.0080122	0.008999	0.373304		17393-13	SCAD	Short-chain specific acyl-CoA dehydrogenase, mitochondrial	P16219	ACADS
invn_SeqId_4374_45	10707	0.0071619	0.0080444	0.373327		4374-45	MIC-1	Growth/differentiation factor 15	Q99988	GDF15
invn_SeqId_5598_3	10707	0.0074802	0.0084054	0.373525		5598-3	GREM2	Gremlin-2	Q9H772	GREM2
invn_SeqId_17777_31	10707	-0.007952	0.0089418	0.373855		17777-31	SDSL	Serine dehydratase-like	Q96GA7	SDSL
invn_SeqId_9018_38	10707	0.0075307	0.0084707	0.374008		9018-38	PCD10	Protocadherin-10	Q9P2E7	PCDH10
invn_SeqId_13474_40	10707	0.0071961	0.0080951	0.374047		13474-40	GSTK1	Glutathione S-transferase kappa 1	Q9Y2Q3	GSTK1
invn_SeqId_9171_11	10707	0.0076557	0.0086153	0.37423		9171-11	CSRP3	Cysteine and glycine-rich protein 3	P50461	CSRP3
invn_SeqId_13986_6	10707	0.0073838	0.0083096	0.374246		13986-6	LANC1	LanC-like protein 1	O43813	LANCL1
invn_SeqId_12708_91	10707	0.007435	0.0083678	0.374278		12708-91	LMBL2	Lethal(3)malignant brain tumor-like protein 2	Q969R5	L3MBTL2
invn_SeqId_15453_3	10707	-0.0077617	0.0087373	0.374377		15453-3	a1-Microglobulin	Alpha-1-microglobulin	P02760	AMBP
invn_SeqId_7265_32	10707	0.0080122	0.0090197	0.374399		7265-32	OSTN	Osteocrin	P61366	OSTN
invn_SeqId_13583_19	10707	0.0077757	0.0087543	0.374441		13583-19	Apaf-1	Apoptotic protease-activating factor 1	O14727	APAF1
invn_SeqId_7218_87	10707	0.0074827	0.0084336	0.374959		7218-87	AT1B2	Sodium/potassium-transporting ATPase subunit beta-2	P14415	ATP1B2
invn_SeqId_5091_28	10707	-0.0079909	0.0090068	0.374988		5091-28	ILT-4	Leukocyte immunoglobulin-like receptor subfamily B member 2	Q8N423	LILRB2
invn_SeqId_3311_27	10707	0.0079902	0.0090167	0.375553		3311-27	FCG3B	Low affinity immunoglobulin gamma Fc region receptor III-B	O75015	FCGR3B
invn_SeqId_12551_3	10707	-0.0080023	0.009033	0.375694		12551-3	ITCH	E3 ubiquitin-protein ligase Itchy homolog	Q96J02	ITCH
invn_SeqId_6504_65	10707	-0.0079515	0.0089797	0.375906		6504-65	Lysyl oxidase-like protein 2	Lysyl oxidase homolog 2	Q9Y4K0	LOXL2
invn_SeqId_15422_12	10707	-0.0078763	0.0088991	0.376144		15422-12	MYP2	Myelin P2 protein	P02689	PMP2
invn_SeqId_11336_9	10707	-0.0079577	0.0089932	0.376253		11336-9	FANCF	Fanconi anemia group F protein	Q9NPI8	FANCF
invn_SeqId_5468_67	10707	0.0077319	0.0087415	0.376441		5468-67	IL-17 RC	Interleukin-17 receptor C	Q8NAC3	IL17RC
invn_SeqId_15381_45	10707	0.0074091	0.0083769	0.376464		15381-45	Discoidin domain receptor 2	Discoidin domain-containing receptor 2	Q16832	DDR2
invn_SeqId_12625_138	10707	0.0077024	0.0087214	0.377168		12625-138	KLHL7	Kelch-like protein 7	Q8IXQ5	KLHL7
invn_SeqId_12573_80	10707	0.0071788	0.008129	0.377199		12573-80	TRIM3	Tripartite motif-containing protein 3	O75382	TRIM3
invn_SeqId_17828_3	10707	-0.0079369	0.0089874	0.3772		17828-3	S100A14	Protein S100-A14	Q9HCY8	S100A14
invn_SeqId_7748_11	10707	0.0073819	0.0083605	0.377281		7748-11	NDUV2	NADH dehydrogenase [ubiquinone] flavoprotein 2, mitochondrial	P19404	NDUFV2
invn_SeqId_11422_2	10707	0.0075032	0.0085012	0.377465		11422-2	DLX3	Homeobox protein DLX-3	O60479	DLX3
invn_SeqId_18175_65	10707	-0.0074533	0.0084509	0.377827		18175-65	VAT1	Synaptic vesicle membrane protein VAT-1 homolog	Q99536	VAT1
invn_SeqId_11164_7	10707	0.0077439	0.0087874	0.3782		11164-7	TEN2	Teneurin-2	Q9NT68	TENM2
invn_SeqId_11395_5	10707	0.0074748	0.0084826	0.378235		11395-5	FAK2	Protein-tyrosine kinase 2-beta	Q14289	PTK2B
invn_SeqId_18860_2	10707	-0.0078022	0.0088572	0.378399		18860-2	CaMKK alpha	Calcium/calmodulin-dependent protein kinase kinase 1	Q8N5S9	CAMKK1
invn_SeqId_6986_17	10707	0.0075944	0.0086233	0.37851		6986-17	HS3SB	Heparan sulfate glucosamine 3-O-sulfotransferase 3B1	Q9Y662	HS3ST3B1
invn_SeqId_6252_62	10707	0.0077035	0.0087475	0.378527		6252-62	Secretoglobin family 3A member 1	Secretoglobin family 3A member 1	Q96QR1	SCGB3A1
invn_SeqId_13510_7	10707	0.007706	0.0087513	0.378579		13510-7	AT2A3	Sarcoplasmic/endoplasmic reticulum calcium ATPase 3	Q93084	ATP2A3
invn_SeqId_19125_26	10707	0.0079087	0.0089836	0.378688		19125-26	KAP2	cAMP-dependent protein kinase type II-alpha regulatory subunit	P13861	PRKAR2A
invn_SeqId_13053_6	10707	-0.0077876	0.0088482	0.378808		13053-6	S6A14	Sodium- and chloride-dependent neutral and basic amino acid transporter B(0+)	Q9UN76	SLC6A14
invn_SeqId_11247_20	10707	0.0078816	0.0089584	0.378989		11247-20	NAGS	N-acetylglutamate synthase, mitochondrial	Q8N159	NAGS
invn_SeqId_6042_52	10707	0.0073818	0.0083915	0.379052	1	6042-52	Tenascin
invn_SeqId_13929_27	10707	0.0074161	0.008449	0.380101		13929-27	OCTC	Peroxisomal carnitine O-octanoyltransferase	Q9UKG9	CROT
invn_SeqId_10507_166	10707	-0.0079146	0.0090272	0.380644		10507-166	sperm protein 10	Acrosomal protein SP-10	P26436	ACRV1
invn_SeqId_13620_10	10707	0.0072434	0.0082689	0.381064		13620-10	ASNA	ATPase ASNA1	O43681	ASNA1
invn_SeqId_3873_51	10707	0.0078284	0.008945	0.381506		3873-51	TMA	Thyroid peroxidase	P07202	TPO
invn_SeqId_13463_1	10707	0.0075327	0.0086078	0.381539		13463-1	PXDN	Peroxidasin homolog	Q92626	PXDN
invn_SeqId_19516_10	10707	0.0075932	0.0086781	0.381602		19516-10	HMGA2	High mobility group protein HMGI-C	P52926	HMGA2
invn_SeqId_13973_62	10707	0.0071942	0.0082264	0.38185		13973-62	TTL	Tubulin--tyrosine ligase	Q8NG68	TTL
invn_SeqId_3461_58	10707	0.0077127	0.0088235	0.382083		3461-58	PGCB	Brevican core protein	Q96GW7	BCAN
invn_SeqId_7081_2	10707	0.0078332	0.0089631	0.382169		7081-2	BT3A1	Butyrophilin subfamily 3 member A1	O00481	BTN3A1
invn_SeqId_6364_7	10707	0.0078794	0.0090159	0.382169		6364-7	TPSNR	Tapasin-related protein	Q9BX59	TAPBPL
invn_SeqId_11324_3	10707	-0.0077265	0.0088425	0.38225		11324-3	PXDNL	Peroxidasin-like protein	A1KZ92	PXDNL
invn_SeqId_12442_4	10707	-0.0077605	0.0088823	0.382302		12442-4	RHOD	Rho-related GTP-binding protein RhoD	O00212	RHOD
invn_SeqId_12842_43	10707	0.0073891	0.0084587	0.382385		12842-43	STX10	Syntaxin-10	O60499	STX10
invn_SeqId_12008_3	10707	-0.0074525	0.0085328	0.382471		12008-3	CD7	T-cell antigen CD7	P09564	CD7
invn_SeqId_3213_65	10707	0.0071251	0.0081604	0.382611		3213-65	Nidogen	Nidogen-1	P14543	NID1
invn_SeqId_6555_58	10707	0.0076284	0.00874	0.382786		6555-58	Stomatin-like protein 2	Stomatin-like protein 2, mitochondrial	Q9UJZ1	STOML2
invn_SeqId_17152_10	10707	0.0078438	0.0089894	0.382925		17152-10	KI2S4	Killer cell immunoglobulin-like receptor 2DS4	P43632	KIR2DS4
invn_SeqId_9913_4	10707	0.0071392	0.0081866	0.383195		9913-4	RRBP1	Ribosome-binding protein 1	Q9P2E9	RRBP1
invn_SeqId_15468_14	10707	-0.0076429	0.0087643	0.383201		15468-14	FHR1	Complement factor H-related protein 1	Q03591	CFHR1
invn_SeqId_15678_71	10707	0.0072622	0.0083284	0.383238		15678-71	DKK2	Dickkopf-related protein 2	Q9UBU2	DKK2
invn_SeqId_7930_3	10707	-0.007788	0.008946	0.384017		7930-3	EXOS1	Exosome complex component CSL4	Q9Y3B2	EXOSC1
invn_SeqId_6900_30	10707	0.0077473	0.0089201	0.385128		6900-30	UB2J1	Ubiquitin-conjugating enzyme E2 J1	Q9Y385	UBE2J1
invn_SeqId_4131_72	10707	0.0077273	0.0088979	0.385171		4131-72	Fibronectin	Fibronectin	P02751	FN1
invn_SeqId_16805_5	10707	0.0075388	0.00869	0.385671		16805-5	PDE5A	cGMP-specific 3',5'-cyclic phosphodiesterase	O76074	PDE5A
invn_SeqId_10047_12	10707	0.0076223	0.0087871	0.385722		10047-12	NCF-2	Neutrophil cytosol factor 2	P19878	NCF2
invn_SeqId_12784_10	10707	0.007735	0.0089223	0.386001		12784-10	APBB3	Amyloid beta A4 precursor protein-binding family B member 3	O95704	APBB3
invn_SeqId_4469_78	10707	-0.0077793	0.0089759	0.386135		4469-78	ST4S6	Carbohydrate sulfotransferase 15	Q7LFX5	CHST15
invn_SeqId_13506_10	10707	0.0078181	0.0090223	0.386223		13506-10	DUS2L	tRNA-dihydrouridine(20) synthase [NAD(P)+]-like	Q9NX74	DUS2
invn_SeqId_9884_8	10707	0.0072761	0.0083986	0.386321		9884-8	PPIL1	Peptidyl-prolyl cis-trans isomerase-like 1	Q9Y3C6	PPIL1
invn_SeqId_4568_17	10707	0.0072733	0.008402	0.386692		4568-17	SLIK5	SLIT and NTRK-like protein 5	O94991	SLITRK5
invn_SeqId_9231_23	10707	0.0073483	0.0084938	0.386984		9231-23	IMPA3	Inositol monophosphatase 3	Q9NX62	IMPAD1
invn_SeqId_15509_2	10707	-0.0074792	0.0086467	0.387068		15509-2	NAG	Alpha-N-acetylglucosaminidase	P54802	NAGLU
invn_SeqId_11457_53	10707	-0.0075118	0.0086864	0.38718		11457-53	GALE	UDP-glucose 4-epimerase	Q14376	GALE
invn_SeqId_11175_45	10707	0.0074855	0.0086571	0.387243		11175-45	PCAT2	Lysophosphatidylcholine acyltransferase 2	Q7L5N7	LPCAT2
invn_SeqId_19295_32	10707	0.0073016	0.0084464	0.38735		19295-32	PP1G	Serine/threonine-protein phosphatase PP1-gamma catalytic subunit	P36873	PPP1CC
invn_SeqId_8918_64	10707	0.0070294	0.0081318	0.387367		8918-64	FAK2	Protein-tyrosine kinase 2-beta	Q14289	PTK2B
invn_SeqId_6624_94	10707	0.0076957	0.0089034	0.387408		6624-94	WNT11	Protein Wnt-11	O96014	WNT11
invn_SeqId_11347_9	10707	0.0075814	0.0087756	0.387651		11347-9	Transaldolase	Transaldolase	P37837	TALDO1
invn_SeqId_17821_20	10707	0.0068471	0.0079291	0.387859		17821-20	NMT2	Glycylpeptide N-tetradecanoyltransferase 2	O60551	NMT2
invn_SeqId_11572_4	10707	0.0072098	0.0083514	0.387989		11572-4	DYN2	Dynamin-2	P50570	DNM2
invn_SeqId_7776_20	10707	0.0073281	0.0084895	0.38805		7776-20	UNC5B	Netrin receptor UNC5B	Q8IZJ1	UNC5B
invn_SeqId_11433_11	10707	-0.007623	0.0088326	0.388124		11433-11	TECT2	Tectonic-2	Q96GX1	TCTN2
invn_SeqId_16587_1	10707	0.0077712	0.0090151	0.388694		16587-1	Beta-casein	Beta-casein	P05814	CSN2
invn_SeqId_7179_69	10707	0.0074631	0.0086604	0.388849		7179-69	NFASC	Neurofascin	O94856	NFASC
invn_SeqId_13621_31	10707	0.0071282	0.0082733	0.388938		13621-31	AP2A2	AP-2 complex subunit alpha-2	O94973	AP2A2
invn_SeqId_3809_1	10707	0.0074462	0.0086439	0.389012		3809-1	FGFR-3	Fibroblast growth factor receptor 3	P22607	FGFR3
invn_SeqId_8825_4	10707	-0.0077503	0.0090066	0.389523		8825-4	PILRA	Paired immunoglobulin-like type 2 receptor alpha	Q9UKJ1	PILRA
invn_SeqId_15321_8	10707	0.0074319	0.008637	0.389546		15321-8	CPLX2	Complexin-2	Q6PUV4	CPLX2
invn_SeqId_13119_26	10707	0.0077041	0.0089556	0.389668		13119-26	protein Z inhibitor	Protein Z-dependent protease inhibitor	Q9UK55	SERPINA10
invn_SeqId_4359_87	10707	0.0077493	0.0090111	0.389824		4359-87	DYRK3	Dual specificity tyrosine-phosphorylation-regulated kinase 3	O43781	DYRK3
invn_SeqId_12434_25	10707	0.0070475	0.0081988	0.390043		12434-25	K0174	IST1 homolog	P53990	IST1
invn_SeqId_10876_300	10707	0.0074841	0.0087089	0.390155		10876-300	BRAT1	BRCA1-associated ATM activator 1	Q6PJG6	BRAT1
invn_SeqId_13748_4	10707	0.0077205	0.0089847	0.390199		13748-4	MCP-2	C-C motif chemokine 8	P80075	CCL8
invn_SeqId_11186_12	10707	-0.0077446	0.0090184	0.390493		11186-12	TMM52	Transmembrane protein 52	Q8NDY8	TMEM52
invn_SeqId_8803_61	10707	-0.0074165	0.0086366	0.390513		8803-61	nectin-1 gamma	Nectin-1, isoform gamma	Q15223	PVRL1
invn_SeqId_9474_22	10707	0.0076567	0.0089164	0.390518		9474-22	ASGR2	Asialoglycoprotein receptor 2	P07307	ASGR2
invn_SeqId_17772_7	10707	0.0077138	0.0089848	0.390616		17772-7	UBD	Ubiquitin D	O15205	UBD
invn_SeqId_9075_121	10707	0.0073248	0.0085361	0.390858		9075-121	K1024	UPF0258 protein KIAA1024	Q9UPX6	KIAA1024
invn_SeqId_14012_17	10707	0.0075939	0.0088502	0.390887		14012-17	LGP2	Probable ATP-dependent RNA helicase DHX58	Q96C10	DHX58
invn_SeqId_14090_23	10707	0.007018	0.0081811	0.391004		14090-23	DEFI6	Differentially expressed in FDCP 6 homolog	Q9H4E7	DEF6
invn_SeqId_9895_77	10707	0.007724	0.009015	0.391582		9895-77	XPF	DNA repair endonuclease XPF	Q92889	ERCC4
invn_SeqId_6603_18	10707	0.0076565	0.0089369	0.391614		6603-18	KALM	Anosmin-1	P23352	KAL1
invn_SeqId_11160_56	10707	0.0070807	0.0082702	0.391925		11160-56	RN122	RING finger protein 122	Q9H9V4	RNF122
invn_SeqId_12694_28	10707	-0.0072731	0.0084994	0.392174		12694-28	DIM1	Probable dimethyladenosine transferase	Q9UNQ2	DIMT1
invn_SeqId_13032_1	10707	-0.0076574	0.0089499	0.39225		13032-1	BECN1	Beclin-1	Q14457	BECN1
invn_SeqId_19374_72	10707	0.007658	0.008951	0.392264		19374-72	MTCP1	Protein p13 MTCP-1	P56278	MTCP1
invn_SeqId_17843_30	10707	0.007161	0.0083771	0.392661		17843-30	PPCS	Phosphopantothenate--cysteine ligase	Q9HAB8	PPCS
invn_SeqId_8334_65	10707	0.0073394	0.0085865	0.392706		8334-65	TCP11	T-complex protein 11 homolog	Q8WWU5	TCP11
invn_SeqId_3032_11	10707	0.0059312	0.0069422	0.392918	1	3032-11	FSH	Follicle stimulating hormone	P01225|P01215	CGA|FSHB
invn_SeqId_6937_251	10707	-0.0076984	0.0090112	0.392948		6937-251	CA043	Uncharacterized protein C1orf43	Q9BWL3	C1orf43
invn_SeqId_3827_22	10707	0.0074875	0.0087647	0.392965		3827-22	PAK6	Serine/threonine-protein kinase PAK 6	Q9NQU5	PAK6
invn_SeqId_7100_31	10707	0.006457	0.0075622	0.393201		7100-31	CD2	T-cell surface antigen CD2	P06729	CD2
invn_SeqId_9077_10	10707	-0.0075135	0.0088041	0.393451		9077-10	MA1A2	Mannosyl-oligosaccharide 1,2-alpha-mannosidase IB	O60476	MAN1A2
invn_SeqId_8905_20	10707	0.0072169	0.0084572	0.39349		8905-20	KCMB3	Calcium-activated potassium channel subunit beta-3	Q9NPA1	KCNMB3
invn_SeqId_5730_60	10707	0.0071377	0.0083698	0.393797		5730-60	BRAK	C-X-C motif chemokine 14	O95715	CXCL14
invn_SeqId_9757_29	10707	0.0073348	0.0086035	0.393936		9757-29	ENAH	Protein enabled homolog	Q8N8S7	ENAH
invn_SeqId_7208_60	10707	0.0076243	0.0089453	0.394051		7208-60	MGT4C	Alpha-1,3-mannosyl-glycoprotein 4-beta-N-acetylglucosaminyltransferase C	Q9UBM8	MGAT4C
invn_SeqId_8529_1	10707	-0.007508	0.0088103	0.39413		8529-1	TRAIL R2	Tumor necrosis factor receptor superfamily member 10B	O14763	TNFRSF10B
invn_SeqId_9000_177	10707	0.0076262	0.0089531	0.394347		9000-177	SLC31	Neutral and basic amino acid transport protein rBAT	Q07837	SLC3A1
invn_SeqId_5035_7	10707	-0.0076538	0.008988	0.394477		5035-7	TS	Thymidylate synthase	P04818	TYMS
invn_SeqId_12798_46	10707	-0.0075932	0.0089177	0.394521		12798-46	S4A8	Electroneutral sodium bicarbonate exchanger 1	Q2Y0W8	SLC4A8
invn_SeqId_4547_59	10707	0.0070708	0.0083052	0.39458		4547-59	FLRT1	Leucine-rich repeat transmembrane protein FLRT1	Q9NZU1	FLRT1
invn_SeqId_11205_10	10707	0.0076604	0.0090023	0.394822		11205-10	Integrin beta-7	Integrin beta-7	P26010	ITGB7
invn_SeqId_18323_39	10707	-0.0076826	0.0090293	0.394874		18323-39	DRP-1	Dihydropyrimidinase-related protein 1	Q14194	CRMP1
invn_SeqId_9180_6	10707	-0.0076311	0.0089748	0.395188		9180-6	INGR2	Interferon gamma receptor 2	P38484	IFNGR2
invn_SeqId_11312_40	10707	0.0075494	0.0088821	0.395372		11312-40	PMS2	Mismatch repair endonuclease PMS2	P54278	PMS2
invn_SeqId_4985_11	10707	-0.0076573	0.0090243	0.396168		4985-11	FABPE	Fatty acid-binding protein, epidermal	Q01469	FABP5
invn_SeqId_6457_50	10707	0.0075894	0.0089611	0.397051		6457-50	PCDG1	Protocadherin gamma-A1	Q9Y5H4	PCDHGA1
invn_SeqId_9329_28	10707	0.007125	0.0084223	0.397593		9329-28	TRML1	Trem-like transcript 1 protein	Q86YW5	TREML1
invn_SeqId_9541_15	10707	-0.0071896	0.0084988	0.397598		9541-15	B3GT1	Beta-1,3-galactosyltransferase 1	Q9Y5Z6	B3GALT1
invn_SeqId_17435_43	10707	0.0074874	0.0088531	0.397717		17435-43	ETFA	Electron transfer flavoprotein subunit alpha, mitochondrial	P13804	ETFA
invn_SeqId_14088_38	10707	0.0071095	0.008407	0.397755		14088-38	IGFBP-6	Insulin-like growth factor-binding protein 6	P24592	IGFBP6
invn_SeqId_3480_7	10707	0.0072134	0.0085322	0.397894		3480-7	DUS3	Dual specificity protein phosphatase 3	P51452	DUSP3
invn_SeqId_9543_131	10707	0.0075265	0.0089065	0.398098		9543-131	COG8	Conserved oligomeric Golgi complex subunit 8	Q96MW5	COG8
invn_SeqId_12713_365	10707	0.0075981	0.0089931	0.398191		12713-365	RGS19	Regulator of G-protein signaling 19	P49795	RGS19
invn_SeqId_11911_13	10707	0.0075019	0.0088867	0.398592		11911-13	LRC4B	Leucine-rich repeat-containing protein 4B	Q9NT99	LRRC4B
invn_SeqId_12572_236	10707	0.0071565	0.0084819	0.398834		12572-236	EFS	Embryonal Fyn-associated substrate	O43281	EFS
[truncated: 2,980 more rows]
